# Supplementary material for: Identification of androgen-responsive lncRNAs as diagnostic and prognostic markers for prostate cancer
Source: Oncotarget. 2016 Aug 19;7(37):60503–18. doi: 10.18632/oncotarget.11391 (PMC5312399; doi:10.18632/oncotarget.11391)
Supplement: Supplementary file 2 [file oncotarget-07-60503-s002.xlsx]

## Sheet: Sheet1
name	TF Name	up10 kb Number	down 1 kb Number	tssPos	geneSymbol
lncRNA2-6	AR	1	0	129173	RP11-34P13.7
lncRNA2-6	AR	1	0	129173	RP11-34P13.7
lncRNA2-6	AR	1	0	129173	RP11-34P13.7
lncRNA2-6	AR	1	0	129173	RP11-34P13.7
lncRNA2-6	AR	2	0	129173	RP11-34P13.7
lncRNA5-2	AR	1	0	459655	RP5-857K21.15
lncRNA5-3	AR	1	0	453216	RP4-669L17.4
lncRNA6-2	AR	1	0	529832	RP5-857K21.3
lncRNA6-3	AR	1	0	523833	RP5-857K21.1
lncRNA6-4	AR	1	0	529838	RP5-857K21.3
lncRNA7	AR	2	0	564390	RP5-857K21.5
lncRNA7	AR	2	0	564390	RP5-857K21.5
lncRNA10-3	AR	1	1	714068	LOC100288069
lncRNA10-3	AR	1	0	714068	LOC100288069
lncRNA10-3	AR	1	0	714068	LOC100288069
lncRNA10-4	AR	1	1	714006	RP11-206L10.2
lncRNA10-4	AR	1	0	714006	RP11-206L10.2
lncRNA11	AR	1	0	717324	RP11-206L10.7
lncRNA12-1	AR	1	0	745541	RP11-206L10.8
lncRNA12-1	AR	1	0	745541	RP11-206L10.8
lncRNA12-1	AR	1	0	745541	RP11-206L10.8
lncRNA12-3	AR	1	0	740311	RP11-206L10.9
lncRNA12-4	AR	1	0	752750	FAM87B
lncRNA12-4	AR	1	0	752750	FAM87B
lncRNA12-4	AR	1	0	752750	FAM87B
lncRNA12-5	AR	1	1	740178	RP11-206L10.9
lncRNA13-2	AR	1	0	756055	XLOC_000008
lncRNA13-2	AR	1	0	756055	XLOC_000008
lncRNA13-2	AR	1	0	756055	XLOC_000008
lncRNA13-3	AR	1	0	756410	XLOC_000008
lncRNA13-3	AR	1	0	756410	XLOC_000008
lncRNA13-3	AR	1	0	756410	XLOC_000008
lncRNA18	AR	1	0	845308	XLOC_000669
lncRNA18	AR	1	0	845308	XLOC_000669
lncRNA20-1	AR	1	0	854817	FLJ39609
lncRNA20-2	AR	1	0	855072	RP11-54O7.3
lncRNA20-3	AR	1	0	853715	XLOC_000670
lncRNA20-3	AR	0	1	853715	XLOC_000670
lncRNA20-4	AR	1	0	854817	LOC100130417
lncRNA20-5	AR	1	0	853914	RP11-54O7.3
lncRNA20-5	AR	0	1	853914	RP11-54O7.3
lncRNA25-1	AR	0	1	1369868	RP4-758J18.10
lncRNA25-1	AR	0	1	1369868	RP4-758J18.10
lncRNA25-2	AR	0	1	1369953	RP4-758J18.10
lncRNA25-3	AR	0	1	1369900	RP4-758J18.10
lncRNA25-3	AR	0	1	1369900	RP4-758J18.10
lncRNA25-4	AR	1	0	1367223	RP4-758J18.10
lncRNA25-4	AR	1	0	1367223	RP4-758J18.10
lncRNA26-1	AR	0	1	1535652	XLOC_000019
lncRNA26-2	AR	1	0	1540733	XLOC_000019
lncRNA26-3	AR	0	1	1535818	AK094692
lncRNA26-4	AR	0	1	1535818	AL691432.1
lncRNA28	AR	1	0	2424697	RP3-395M20.2
lncRNA28	AR	1	0	2424697	RP3-395M20.2
lncRNA29	AR	1	1	2425918	RP3-395M20.3
lncRNA29	AR	1	1	2425918	RP3-395M20.3
lncRNA30-1	AR	1	0	2482705	XLOC_000022
lncRNA30-1	AR	1	0	2482705	XLOC_000022
lncRNA30-4	AR	1	0	2482414	XLOC_000022
lncRNA30-4	AR	1	0	2482414	XLOC_000022
lncRNA33	AR	1	0	2693738	XLOC_000026
lncRNA34	AR	1	0	2729257	RP11-740P5.2
lncRNA35-1	AR	1	0	2731563	RP11-740P5.3
lncRNA37	AR	0	1	3050273	RP1-163G9.2
lncRNA38	AR	1	1	3585336	RP5-1092A11.5
lncRNA41-2	AR	1	0	4009026	XLOC_000684
lncRNA41-4	AR	1	0	4009040	RP13-614K11.2
lncRNA44-1	AR	1	0	4472110	RP5-1166F10.1
lncRNA44-1	AR	1	0	4472110	RP5-1166F10.1
lncRNA44-1	AR	1	0	4472110	RP5-1166F10.1
lncRNA44-3	AR	1	0	4472238	XLOC_000033
lncRNA44-3	AR	1	0	4472238	XLOC_000033
lncRNA44-3	AR	1	0	4472238	XLOC_000033
lncRNA44-4	AR	1	0	4472110	LOC284661
lncRNA44-4	AR	1	0	4472110	LOC284661
lncRNA44-4	AR	1	0	4472110	LOC284661
lncRNA44-5	AR	1	0	4472567	XLOC_000033
lncRNA44-5	AR	1	0	4472567	XLOC_000033
lncRNA44-5	AR	1	0	4472567	XLOC_000033
lncRNA50	AR	1	0	5550601	XLOC_000037
lncRNA51-1	AR	1	0	5728315	AK125078
lncRNA51-1	AR	1	0	5728315	AK125078
lncRNA51-1	AR	1	0	5728315	AK125078
lncRNA51-1	AR	1	0	5728315	AK125078
lncRNA51-1	AR	0	1	5728315	AK125078
lncRNA51-1	AR	1	0	5728315	AK125078
lncRNA51-2	AR	1	0	5728355	RP11-154H17.1
lncRNA51-2	AR	1	0	5728355	RP11-154H17.1
lncRNA51-2	AR	1	0	5728355	RP11-154H17.1
lncRNA51-2	AR	1	0	5728355	RP11-154H17.1
lncRNA51-2	AR	0	1	5728355	RP11-154H17.1
lncRNA51-2	AR	1	0	5728355	RP11-154H17.1
lncRNA60-1	AR	1	0	8066784	CTA-215D11.3
lncRNA60-2	AR	1	0	8067529	XLOC_000695
lncRNA63-1	AR	1	0	8485697	RP5-1115A15.1
lncRNA63-1	AR	2	0	8485697	RP5-1115A15.1
lncRNA63-1	AR	1	0	8485697	RP5-1115A15.1
lncRNA63-1	AR	1	0	8485697	RP5-1115A15.1
lncRNA63-1	AR	1	0	8485697	RP5-1115A15.1
lncRNA63-1	AR	2	0	8485697	RP5-1115A15.1
lncRNA63-2	AR	1	1	8484704	RP5-1115A15.1
lncRNA63-2	AR	2	1	8484704	RP5-1115A15.1
lncRNA63-2	AR	1	1	8484704	RP5-1115A15.1
lncRNA63-2	AR	1	0	8484704	RP5-1115A15.1
lncRNA63-2	AR	0	1	8484704	RP5-1115A15.1
lncRNA63-2	AR	2	1	8484704	RP5-1115A15.1
lncRNA65	AR	1	0	8939151	RP3-477M7.2
lncRNA66	AR	1	0	9487071	XLOC_000697
lncRNA66	AR	1	0	9487071	XLOC_000697
lncRNA66	AR	1	0	9487071	XLOC_000697
lncRNA66	AR	1	0	9487071	XLOC_000697
lncRNA66	AR	1	0	9487071	XLOC_000697
lncRNA66	AR	1	0	9487071	XLOC_000697
lncRNA66	AR	2	0	9487071	XLOC_000697
lncRNA66	AR	1	0	9487071	XLOC_000697
lncRNA66	AR	1	0	9487071	XLOC_000697
lncRNA66	AR	1	0	9487071	XLOC_000697
lncRNA66	AR	1	0	9487071	XLOC_000697
lncRNA66	AR	1	0	9487071	XLOC_000697
lncRNA66	AR	2	0	9487071	XLOC_000697
lncRNA70	AR	0	1	9961517	RP11-84A14.2
lncRNA70	AR	1	1	9961517	RP11-84A14.2
lncRNA70	AR	0	1	9961517	RP11-84A14.2
lncRNA70	AR	0	1	9961517	RP11-84A14.2
lncRNA70	AR	0	1	9961517	RP11-84A14.2
lncRNA71	AR	1	1	10003485	7SK
lncRNA71	AR	1	1	10003485	7SK
lncRNA73	AR	1	0	11418036	XLOC_000051
lncRNA74-1	AR	0	1	11434764	XLOC_000702
lncRNA74-1	AR	0	1	11434764	XLOC_000702
lncRNA74-1	AR	0	1	11434764	XLOC_000702
lncRNA75	AR	1	0	11669587	RP1-69M21.2
lncRNA76	AR	2	0	11791920	XLOC_000704
lncRNA76	AR	1	0	11791920	XLOC_000704
lncRNA76	AR	1	0	11791920	XLOC_000704
lncRNA76	AR	1	0	11791920	XLOC_000704
lncRNA76	AR	2	0	11791920	XLOC_000704
lncRNA77-1	AR	0	1	12587485	XLOC_000055
lncRNA77-1	AR	0	1	12587485	XLOC_000055
lncRNA77-1	AR	1	1	12587485	XLOC_000055
lncRNA77-2	AR	0	1	12587765	RP5-888M10.2
lncRNA77-2	AR	0	1	12587765	RP5-888M10.2
lncRNA77-2	AR	0	1	12587765	RP5-888M10.2
lncRNA77-2	AR	1	1	12587765	RP5-888M10.2
lncRNA78	AR	1	0	12883022	RP5-845O24.8
lncRNA83	AR	2	0	13987033	CTA-520D8.2
lncRNA83	AR	1	0	13987033	CTA-520D8.2
lncRNA84	AR	2	0	13997964	XLOC_000056
lncRNA84	AR	1	0	13997964	XLOC_000056
lncRNA88-1	AR	2	0	14746458	XLOC_000711
lncRNA88-1	AR	1	0	14746458	XLOC_000711
lncRNA88-2	AR	2	0	14746458	XLOC_000711
lncRNA88-2	AR	1	0	14746458	XLOC_000711
lncRNA89	AR	1	0	14924613	XLOC_000712
lncRNA96	AR	1	0	16510022	XLOC_000061
lncRNA97	AR	1	0	16679039	XLOC_000062
lncRNA97	AR	1	0	16679039	XLOC_000062
lncRNA97	AR	1	0	16679039	XLOC_000062
lncRNA97	AR	1	0	16679039	XLOC_000062
lncRNA98-1	AR	4	0	16847188	RP4-798A10.4
lncRNA98-1	AR	4	0	16847188	RP4-798A10.4
lncRNA98-1	AR	2	0	16847188	RP4-798A10.4
lncRNA98-1	AR	1	0	16847188	RP4-798A10.4
lncRNA98-1	AR	2	0	16847188	RP4-798A10.4
lncRNA98-1	AR	7	0	16847188	RP4-798A10.4
lncRNA98-2	AR	4	0	16847380	XLOC_000063
lncRNA98-2	AR	4	0	16847380	XLOC_000063
lncRNA98-2	AR	2	0	16847380	XLOC_000063
lncRNA98-2	AR	1	0	16847380	XLOC_000063
lncRNA98-2	AR	2	0	16847380	XLOC_000063
lncRNA98-2	AR	7	0	16847380	XLOC_000063
lncRNA99-1	AR	1	0	16861505	RP4-798A10.5
lncRNA99-1	AR	1	1	16861505	RP4-798A10.5
lncRNA99-1	AR	1	1	16861505	RP4-798A10.5
lncRNA99-1	AR	1	0	16861505	RP4-798A10.5
lncRNA99-2	AR	1	0	16862144	RP5-875O13.1
lncRNA99-2	AR	2	1	16862144	RP5-875O13.1
lncRNA99-2	AR	2	0	16862144	RP5-875O13.1
lncRNA99-2	AR	1	0	16862144	RP5-875O13.1
lncRNA100	AR	3	2	16890082	AB1
lncRNA100	AR	2	1	16890082	AB1
lncRNA100	AR	6	1	16890082	AB1
lncRNA100	AR	1	1	16890082	AB1
lncRNA100	AR	5	0	16890082	AB1
lncRNA100	AR	6	0	16890082	AB1
lncRNA109	AR	0	1	18434239	AX747631
lncRNA115-1	AR	1	0	20527033	XLOC_000082
lncRNA115-2	AR	1	0	20525483	XLOC_000082
lncRNA117-1	AR	1	0	20704252	XLOC_000730
lncRNA117-3	AR	1	0	20757727	RP4-749H3.1
lncRNA117-4	AR	1	0	20755275	BC040588
lncRNA117-6	AR	1	0	20755278	XLOC_000730
lncRNA117-7	AR	1	0	20755232	RP4-749H3.1
lncRNA117-9	AR	1	0	20755287	LOC339505
lncRNA123	AR	1	0	22379119	RP1-224A6.6
lncRNA124-1	AR	0	1	22583494	XLOC_000090
lncRNA126	AR	1	1	23007532	XLOC_000091
lncRNA126	AR	1	1	23007532	XLOC_000091
lncRNA130	AR	1	0	23633125	HNRNPR
lncRNA135	AR	1	0	23908136	XLOC_000094
lncRNA135	AR	1	0	23908136	XLOC_000094
lncRNA135	AR	1	0	23908136	XLOC_000094
lncRNA138	AR	0	1	24239817	RP11-4M23.3
lncRNA139	AR	1	0	24306953	SRSF10
lncRNA139	AR	1	0	24306953	SRSF10
lncRNA139	AR	1	0	24306953	SRSF10
lncRNA139	AR	1	0	24306953	SRSF10
lncRNA143-1	AR	1	0	24878444	XLOC_000744
lncRNA143-2	AR	1	0	24882323	XLOC_000744
lncRNA146-3	AR	1	0	25367663	XLOC_000099
lncRNA146-3	AR	2	0	25367663	XLOC_000099
lncRNA146-3	AR	1	0	25367663	XLOC_000099
lncRNA148-1	AR	0	1	25593390	XLOC_000746
lncRNA148-3	AR	1	1	25593294	XLOC_000746
lncRNA150	AR	1	0	26331040	XLOC_000751
lncRNA150	AR	1	0	26331040	XLOC_000751
lncRNA151	AR	1	0	26373155	XLOC_000102
lncRNA151	AR	1	0	26373155	XLOC_000102
lncRNA151	AR	1	0	26373155	XLOC_000102
lncRNA158	AR	1	0	27852315	RP1-159A19.4
lncRNA158	AR	1	0	27852315	RP1-159A19.4
lncRNA158	AR	1	0	27852315	RP1-159A19.4
lncRNA161	AR	1	0	28415148	RP11-460I13.5
lncRNA161	AR	1	0	28415148	RP11-460I13.5
lncRNA161	AR	1	0	28415148	RP11-460I13.5
lncRNA162-1	AR	1	1	28908365	SNHG12
lncRNA162-2	AR	1	1	28908369	SNHG12
lncRNA163-1	AR	1	0	28972602	RP11-442N24__B.1
lncRNA163-2	AR	1	1	28969739	RP11-442N24__B.1
lncRNA169	AR	1	0	29676626	RP3-437I16.1
lncRNA169	AR	1	0	29676626	RP3-437I16.1
lncRNA169	AR	1	0	29676626	RP3-437I16.1
lncRNA170	AR	1	0	30159177	XLOC_000114
lncRNA170	AR	1	0	30159177	XLOC_000114
lncRNA170	AR	1	0	30159177	XLOC_000114
lncRNA179	AR	1	0	31288400	RP5-1125N11.1
lncRNA179	AR	1	0	31288400	RP5-1125N11.1
lncRNA180-1	AR	1	1	31297074	RP1-65J11.1
lncRNA180-1	AR	1	1	31297074	RP1-65J11.1
lncRNA180-2	AR	1	0	31297521	RP1-65J11.1
lncRNA180-2	AR	1	0	31297521	RP1-65J11.1
lncRNA182	AR	1	0	31331004	RP1-65J11.5
lncRNA183-1	AR	1	0	31333697	XLOC_000122
lncRNA183-1	AR	1	0	31333697	XLOC_000122
lncRNA183-2	AR	1	0	31333754	XLOC_000122
lncRNA183-2	AR	1	0	31333754	XLOC_000122
lncRNA186-1	AR	1	0	31984035	LOC284551
lncRNA186-1	AR	1	0	31984035	LOC284551
lncRNA189	AR	2	0	32398620	RP4-534N18.2
lncRNA190	AR	0	1	32788162	RP4-811H24.3
lncRNA190	AR	0	1	32788162	RP4-811H24.3
lncRNA190	AR	0	1	32788162	RP4-811H24.3
lncRNA190	AR	0	1	32788162	RP4-811H24.3
lncRNA191	AR	1	0	32813110	XLOC_000129
lncRNA191	AR	1	0	32813110	XLOC_000129
lncRNA193-1	AR	1	0	32816854	RP4-811H24.10
lncRNA193-1	AR	1	0	32816854	RP4-811H24.10
lncRNA193-2	AR	1	0	32817121	RP4-811H24.8
lncRNA193-2	AR	1	0	32817121	RP4-811H24.8
lncRNA197	AR	1	0	33606476	XLOC_000780
lncRNA198	AR	1	0	33608831	AX747064
lncRNA198	AR	1	0	33608831	AX747064
lncRNA198	AR	1	0	33608831	AX747064
lncRNA199	AR	2	0	33841194	7SK
lncRNA199	AR	1	0	33841194	7SK
lncRNA199	AR	1	0	33841194	7SK
lncRNA199	AR	1	0	33841194	7SK
lncRNA205	AR	1	1	36038970	RP5-983H21.3
lncRNA210-1	AR	1	0	37238740	RP4-614N24.1
lncRNA210-1	AR	1	0	37238740	RP4-614N24.1
lncRNA210-2	AR	1	0	37235455	XLOC_000144
lncRNA210-2	AR	1	0	37235455	XLOC_000144
lncRNA210-2	AR	1	0	37235455	XLOC_000144
lncRNA212-1	AR	1	0	37922049	XLOC_000787
lncRNA212-1	AR	1	0	37922049	XLOC_000787
lncRNA212-1	AR	1	0	37922049	XLOC_000787
lncRNA212-1	AR	1	0	37922049	XLOC_000787
lncRNA212-1	AR	1	0	37922049	XLOC_000787
lncRNA212-2	AR	0	1	37939918	XLOC_000787
lncRNA212-3	AR	0	1	37940012	RP11-422J8.1
lncRNA212-4	AR	0	1	37940044	LOC728431
lncRNA214-1	AR	0	1	38607364	XLOC_000147
lncRNA214-1	AR	0	1	38607364	XLOC_000147
lncRNA214-1	AR	0	1	38607364	XLOC_000147
lncRNA214-1	AR	0	1	38607364	XLOC_000147
lncRNA215-5	AR	1	0	38658715	XLOC_000148
lncRNA216	AR	1	0	38777050	XLOC_000789
lncRNA223	AR	1	1	40723658	CR591289
lncRNA224	AR	1	1	40723732	RP1-39G22.5
lncRNA226	AR	1	0	41329585	RP5-1066H13.4
lncRNA226	AR	1	0	41329585	RP5-1066H13.4
lncRNA228-1	AR	2	0	41708044	RP11-399E6.1
lncRNA228-3	AR	2	0	41708246	RP11-399E6.1
lncRNA230	AR	1	0	41898930	XLOC_000160
lncRNA230	AR	2	0	41898930	XLOC_000160
lncRNA230	AR	1	0	41898930	XLOC_000160
lncRNA231	AR	1	0	42001113	RP11-486B10.3
lncRNA231	AR	1	0	42001113	RP11-486B10.3
lncRNA232	AR	1	0	42384496	HIVEP3
lncRNA233-1	AR	1	0	43144405	RP5-994D16.3
lncRNA233-1	AR	1	0	43144405	RP5-994D16.3
lncRNA233-2	AR	1	0	43144356	AF086102
lncRNA233-2	AR	1	0	43144356	AF086102
lncRNA234	AR	1	0	43221885	RP5-994D16.7
lncRNA234	AR	1	0	43221885	RP5-994D16.7
lncRNA234	AR	1	0	43221885	RP5-994D16.7
lncRNA237-1	AR	1	0	43824329	RP1-92O14.3
lncRNA237-2	AR	1	0	43824390	XLOC_000808
lncRNA237-3	AR	1	0	43823559	XLOC_000808
lncRNA239-1	AR	1	0	44412223	RP11-7O11.3
lncRNA239-1	AR	1	1	44412223	RP11-7O11.3
lncRNA239-1	AR	1	0	44412223	RP11-7O11.3
lncRNA239-2	AR	1	0	44411974	RP11-7O11.3
lncRNA239-2	AR	1	0	44411974	RP11-7O11.3
lncRNA239-2	AR	1	0	44411974	RP11-7O11.3
lncRNA239-3	AR	1	0	44411958	RP11-7O11.3
lncRNA239-3	AR	1	0	44411958	RP11-7O11.3
lncRNA239-3	AR	1	0	44411958	RP11-7O11.3
lncRNA244	AR	1	0	45672403	XLOC_000167
lncRNA245-1	AR	1	0	45769581	LOC400752
lncRNA245-2	AR	1	0	45771260	XLOC_000816
lncRNA245-3	AR	1	0	45769581	LOC400752
lncRNA245-4	AR	1	0	45771290	AL359540.1
lncRNA247	AR	1	0	46512489	RP4-533D7.4
lncRNA247	AR	1	0	46512489	RP4-533D7.4
lncRNA247	AR	1	0	46512489	RP4-533D7.4
lncRNA253	AR	2	1	47640990	XLOC_000819
lncRNA253	AR	2	1	47640990	XLOC_000819
lncRNA254-1	AR	2	0	47644921	RP1-18D14.4
lncRNA254-1	AR	2	0	47644921	RP1-18D14.4
lncRNA254-2	AR	2	0	47645093	XLOC_000175
lncRNA254-2	AR	2	0	47645093	XLOC_000175
lncRNA254-3	AR	2	0	47644289	XLOC_000175
lncRNA254-3	AR	2	0	47644289	XLOC_000175
lncRNA254-4	AR	0	1	47644943	RP1-18D14.3
lncRNA254-4	AR	0	1	47644943	RP1-18D14.3
lncRNA258	AR	1	0	48154134	RP11-543D5.1
lncRNA259	AR	1	0	48283737	RP11-330M19.1
lncRNA265	AR	1	0	49513987	RP11-141A19.1
lncRNA266	AR	1	0	49723082	RP11-141A19.2
lncRNA277	AR	1	0	51700768	RP11-296A18.3
lncRNA277	AR	1	0	51700768	RP11-296A18.3
lncRNA278	AR	1	0	51701944	RP11-296A18.7
lncRNA278	AR	1	0	51701944	RP11-296A18.7
lncRNA278	AR	1	0	51701944	RP11-296A18.7
lncRNA282	AR	1	0	53770207	RP4-784A16.4
lncRNA282	AR	1	0	53770207	RP4-784A16.4
lncRNA282	AR	1	0	53770207	RP4-784A16.4
lncRNA282	AR	1	0	53770207	RP4-784A16.4
lncRNA283-1	AR	1	0	53793920	RP4-784A16.5
lncRNA283-4	AR	1	0	53793904	AK097571
lncRNA289-1	AR	1	0	54751077	RP5-997D24.3
lncRNA289-1	AR	1	0	54751077	RP5-997D24.3
lncRNA289-2	AR	1	0	54751085	CR596789
lncRNA289-2	AR	1	0	54751085	CR596789
lncRNA292	AR	1	1	55258557	RP11-67L3.2
lncRNA293-1	AR	1	0	55353235	RP11-67L3.4
lncRNA293-1	AR	1	0	55353235	RP11-67L3.4
lncRNA293-1	AR	4	1	55353235	RP11-67L3.4
lncRNA293-1	AR	1	0	55353235	RP11-67L3.4
lncRNA293-1	AR	1	1	55353235	RP11-67L3.4
lncRNA293-2	AR	1	0	55353400	RP11-67L3.4
lncRNA293-2	AR	1	0	55353400	RP11-67L3.4
lncRNA293-2	AR	4	1	55353400	RP11-67L3.4
lncRNA293-2	AR	1	0	55353400	RP11-67L3.4
lncRNA293-2	AR	1	1	55353400	RP11-67L3.4
lncRNA293-3	AR	1	0	55353404	RP11-67L3.4
lncRNA293-3	AR	1	0	55353404	RP11-67L3.4
lncRNA293-3	AR	4	1	55353404	RP11-67L3.4
lncRNA293-3	AR	1	0	55353404	RP11-67L3.4
lncRNA293-3	AR	1	1	55353404	RP11-67L3.4
lncRNA293-4	AR	1	0	55353399	RP11-67L3.4
lncRNA293-4	AR	1	0	55353399	RP11-67L3.4
lncRNA293-4	AR	4	1	55353399	RP11-67L3.4
lncRNA293-4	AR	1	0	55353399	RP11-67L3.4
lncRNA293-4	AR	1	1	55353399	RP11-67L3.4
lncRNA294	AR	1	0	55461469	XLOC_000205
lncRNA294	AR	1	0	55461469	XLOC_000205
lncRNA294	AR	1	0	55461469	XLOC_000205
lncRNA294	AR	2	0	55461469	XLOC_000205
lncRNA294	AR	1	0	55461469	XLOC_000205
lncRNA294	AR	1	0	55461469	XLOC_000205
lncRNA294	AR	2	0	55461469	XLOC_000205
lncRNA294	AR	1	0	55461469	XLOC_000205
lncRNA295	AR	2	1	55683533	RP11-101C11.1
lncRNA295	AR	1	1	55683533	RP11-101C11.1
lncRNA297-1	AR	1	0	56289479	RP11-90C4.1
lncRNA297-2	AR	1	0	56289504	XLOC_000207
lncRNA297-3	AR	1	0	56289439	XLOC_000207
lncRNA301	AR	0	1	56441022	XLOC_000211
lncRNA301	AR	1	0	56441022	XLOC_000211
lncRNA306-1	AR	1	1	56880634	RP4-710M16.2
lncRNA306-2	AR	1	1	56880646	XLOC_000214
lncRNA306-3	AR	1	0	56880969	XLOC_000214
lncRNA306-4	AR	1	1	56880646	XLOC_000214
lncRNA307-1	AR	0	1	57110930	XLOC_000846
lncRNA307-2	AR	0	1	57110681	XLOC_000846
lncRNA307-3	AR	1	1	57109907	XLOC_000846
lncRNA311	AR	1	0	58343973	RP4-737A23.3
lncRNA311	AR	1	0	58343973	RP4-737A23.3
lncRNA312	AR	0	1	58525810	RP11-393I23.4
lncRNA312	AR	0	1	58525810	RP11-393I23.4
lncRNA312	AR	0	1	58525810	RP11-393I23.4
lncRNA314	AR	1	0	59316926	RP11-63G10.2
lncRNA315	AR	1	0	59362375	RP4-794H19.1
lncRNA317-1	AR	1	0	59553867	RP11-145M4.3
lncRNA317-2	AR	3	0	59521721	RP11-145M4.1
lncRNA317-2	AR	2	0	59521721	RP11-145M4.1
lncRNA317-2	AR	1	0	59521721	RP11-145M4.1
lncRNA317-2	AR	1	0	59521721	RP11-145M4.1
lncRNA318-2	AR	1	0	59613312	XLOC_000221
lncRNA318-2	AR	1	0	59613312	XLOC_000221
lncRNA318-2	AR	1	0	59613312	XLOC_000221
lncRNA320-1	AR	1	0	60238466	RP4-782L23.1
lncRNA320-1	AR	1	0	60238466	RP4-782L23.1
lncRNA320-2	AR	1	0	60238466	BC042048
lncRNA320-2	AR	1	0	60238466	BC042048
lncRNA320-3	AR	1	0	60238530	XLOC_000222
lncRNA320-3	AR	1	0	60238530	XLOC_000222
lncRNA321	AR	1	0	60433906	XLOC_000854
lncRNA321	AR	1	0	60433906	XLOC_000854
lncRNA321	AR	1	0	60433906	XLOC_000854
lncRNA321	AR	1	1	60433906	XLOC_000854
lncRNA323-2	AR	1	0	60580546	RP11-575B7.3
lncRNA323-2	AR	2	0	60580546	RP11-575B7.3
lncRNA325	AR	1	0	60880142	XLOC_000226
lncRNA336-1	AR	1	0	63626081	RP11-335E6.1
lncRNA336-5	AR	1	0	63715693	RP11-335E6.3
lncRNA336-7	AR	1	0	63630026	BC040309
lncRNA336-10	AR	1	0	63727475	RP11-335E6.1
lncRNA336-10	AR	1	0	63727475	RP11-335E6.1
lncRNA339-1	AR	1	0	65457087	RP11-182I10.3
lncRNA339-3	AR	1	0	65458695	RP11-182I10.3
lncRNA340	AR	0	1	65533420	RP4-535B20.1
lncRNA343	AR	1	0	66516401	RP11-397C12.1
lncRNA350	AR	1	0	69898937	RP3-380B4.1
lncRNA350	AR	1	0	69898937	RP3-380B4.1
lncRNA350	AR	1	0	69898937	RP3-380B4.1
lncRNA357-1	AR	1	0	71558812	RP11-386O9.1
lncRNA357-1	AR	1	0	71558812	RP11-386O9.1
lncRNA358	AR	1	0	72036638	RP11-82L20.1
lncRNA365	AR	1	0	76189696	RP4-682C21.5
lncRNA365	AR	1	0	76189696	RP4-682C21.5
lncRNA365	AR	1	0	76189696	RP4-682C21.5
lncRNA365	AR	1	0	76189696	RP4-682C21.5
lncRNA370-1	AR	1	0	77686608	XLOC_000263
lncRNA370-2	AR	1	1	77685226	XLOC_000263
lncRNA373-1	AR	2	1	78689325	XLOC_000264
lncRNA373-1	AR	1	0	78689325	XLOC_000264
lncRNA373-2	AR	2	1	78689325	XLOC_000264
lncRNA373-2	AR	1	0	78689325	XLOC_000264
lncRNA373-3	AR	2	0	78695282	RP11-183M13.1
lncRNA373-3	AR	1	0	78695282	RP11-183M13.1
lncRNA373-4	AR	2	0	78695384	XLOC_000264
lncRNA373-4	AR	1	0	78695384	XLOC_000264
lncRNA373-5	AR	2	0	78690957	XLOC_000264
lncRNA373-5	AR	1	0	78690957	XLOC_000264
lncRNA373-6	AR	2	0	78690957	XLOC_000264
lncRNA373-6	AR	1	0	78690957	XLOC_000264
lncRNA374	AR	1	0	79351681	XLOC_000876
lncRNA374	AR	1	0	79351681	XLOC_000876
lncRNA374	AR	1	0	79351681	XLOC_000876
lncRNA376-6	AR	1	0	79736085	XLOC_000266
lncRNA376-7	AR	1	0	79735991	XLOC_000266
lncRNA378-1	AR	1	0	81106968	RP5-887A10.1
lncRNA378-5	AR	1	0	81106972	XLOC_000268
lncRNA379	AR	1	0	81717473	7SK
lncRNA379	AR	1	0	81717473	7SK
lncRNA380	AR	1	0	81970783	RP5-837I24.6
lncRNA380	AR	1	0	81970783	RP5-837I24.6
lncRNA380	AR	2	0	81970783	RP5-837I24.6
lncRNA381	AR	1	0	82023387	RP5-837I24.2
lncRNA381	AR	1	0	82023387	RP5-837I24.2
lncRNA381	AR	1	0	82023387	RP5-837I24.2
lncRNA381	AR	1	0	82023387	RP5-837I24.2
lncRNA381	AR	2	0	82023387	RP5-837I24.2
lncRNA386	AR	1	0	83982444	XLOC_000271
lncRNA386	AR	1	0	83982444	XLOC_000271
lncRNA391	AR	1	0	84831416	XLOC_000892
lncRNA393	AR	1	0	84943596	XLOC_000894
lncRNA394-4	AR	1	0	85084508	XLOC_000895
lncRNA394-4	AR	1	0	85084508	XLOC_000895
lncRNA394-4	AR	1	0	85084508	XLOC_000895
lncRNA394-4	AR	1	0	85084508	XLOC_000895
lncRNA396	AR	1	0	85691287	XLOC_000276
lncRNA402-1	AR	1	0	87837382	XLOC_000901
lncRNA402-2	AR	1	0	87837338	LOC100505768
lncRNA402-3	AR	1	0	87837373	XLOC_000901
lncRNA402-4	AR	1	0	87837338	BC043534
lncRNA402-5	AR	1	0	87837338	RP4-544H6.2
lncRNA402-6	AR	1	0	87837373	XLOC_000901
lncRNA402-7	AR	1	0	87837373	XLOC_000901
lncRNA403-1	AR	1	0	88442197	XLOC_000902
lncRNA403-3	AR	0	1	88371222	XLOC_000902
lncRNA403-3	AR	0	1	88371222	XLOC_000902
lncRNA403-4	AR	0	1	88371397	RP5-1027O11.1
lncRNA403-4	AR	0	1	88371397	RP5-1027O11.1
lncRNA408	AR	1	0	89500493	XLOC_000282
lncRNA408	AR	1	0	89500493	XLOC_000282
lncRNA408	AR	1	0	89500493	XLOC_000282
lncRNA416	AR	1	0	90468748	RP11-302M6.4
lncRNA420-1	AR	1	0	91316659	XLOC_000293
lncRNA420-2	AR	1	0	91317315	RP4-665J23.2
lncRNA420-3	AR	1	0	91317297	XLOC_000293
lncRNA421-2	AR	1	0	91964760	XLOC_000916
lncRNA421-2	AR	1	0	91964760	XLOC_000916
lncRNA421-2	AR	1	0	91964760	XLOC_000916
lncRNA421-2	AR	1	0	91964760	XLOC_000916
lncRNA424-1	AR	1	0	93795118	XLOC_000294
lncRNA424-2	AR	1	1	93811306	XLOC_000918
lncRNA424-6	AR	1	1	93811340	RP4-717I23.3
lncRNA424-9	AR	1	1	93811368	LOC100131564
lncRNA424-10	AR	1	1	93811374	AL832786
lncRNA424-13	AR	1	1	93811357	RP4-717I23.3
lncRNA424-14	AR	1	1	93811368	RP4-717I23.3
lncRNA424-15	AR	1	1	93811384	RP4-717I23.3
lncRNA424-16	AR	1	1	93811360	RP4-717I23.3
lncRNA424-17	AR	1	1	93797323	XLOC_000294
lncRNA425-1	AR	1	0	94059946	RP5-1033H22.2
lncRNA425-1	AR	1	0	94059946	RP5-1033H22.2
lncRNA425-1	AR	1	0	94059946	RP5-1033H22.2
lncRNA425-1	AR	1	0	94059946	RP5-1033H22.2
lncRNA425-2	AR	1	0	94059941	RP5-1033H22.2
lncRNA425-2	AR	1	0	94059941	RP5-1033H22.2
lncRNA425-2	AR	1	0	94059941	RP5-1033H22.2
lncRNA425-2	AR	1	0	94059941	RP5-1033H22.2
lncRNA427	AR	1	0	94317792	AX746627
lncRNA430	AR	1	0	94790125	RP11-148B18.4
lncRNA431-1	AR	1	0	94798874	XLOC_000301
lncRNA431-2	AR	1	0	94794156	XLOC_000301
lncRNA431-2	AR	2	0	94794156	XLOC_000301
lncRNA431-3	AR	1	0	94798822	RP11-148B18.3
lncRNA431-4	AR	1	0	94792783	XLOC_000301
lncRNA431-4	AR	2	0	94792783	XLOC_000301
lncRNA432	AR	1	0	95007607	XLOC_000302
lncRNA432	AR	1	0	95007607	XLOC_000302
lncRNA433	AR	1	0	95086543	XLOC_000922
lncRNA434-2	AR	1	0	95123806	RP11-86H7.1
lncRNA434-2	AR	1	0	95123806	RP11-86H7.1
lncRNA434-2	AR	1	0	95123806	RP11-86H7.1
lncRNA434-4	AR	1	0	95143553	XLOC_000303
lncRNA434-4	AR	1	0	95143553	XLOC_000303
lncRNA434-4	AR	1	0	95143553	XLOC_000303
lncRNA434-7	AR	1	0	95208051	RP11-86H7.1
lncRNA434-7	AR	1	0	95208051	RP11-86H7.1
lncRNA434-7	AR	1	0	95208051	RP11-86H7.1
lncRNA434-7	AR	1	0	95208051	RP11-86H7.1
lncRNA434-7	AR	1	0	95208051	RP11-86H7.1
lncRNA434-7	AR	1	0	95208051	RP11-86H7.1
lncRNA434-7	AR	2	0	95208051	RP11-86H7.1
lncRNA434-7	AR	1	0	95208051	RP11-86H7.1
lncRNA434-7	AR	1	0	95208051	RP11-86H7.1
lncRNA434-7	AR	1	0	95208051	RP11-86H7.1
lncRNA434-7	AR	1	0	95208051	RP11-86H7.1
lncRNA434-7	AR	1	0	95208051	RP11-86H7.1
lncRNA434-7	AR	1	0	95208051	RP11-86H7.1
lncRNA434-7	AR	2	0	95208051	RP11-86H7.1
lncRNA434-10	AR	1	0	95197901	RP11-86H7.1
lncRNA434-10	AR	1	0	95197901	RP11-86H7.1
lncRNA435-7	AR	0	1	95393583	LOC729970
lncRNA438-1	AR	0	1	95783150	XLOC_000308
lncRNA438-2	AR	1	1	95783819	RP4-586O15.1
lncRNA438-3	AR	1	0	95783539	XLOC_000927
lncRNA438-4	AR	0	1	95783970	XLOC_000927
lncRNA439	AR	2	0	95817810	RP11-14O19.1
lncRNA440-1	AR	1	1	95846556	RP11-14O19.2
lncRNA440-2	AR	1	1	95846556	CR592614
lncRNA440-3	AR	1	1	95846528	RP11-14O19.2
lncRNA440-4	AR	1	1	95846556	CR606964
lncRNA446-1	AR	1	0	96986707	XLOC_000313
lncRNA446-1	AR	1	0	96986707	XLOC_000313
lncRNA446-2	AR	1	0	96979645	XLOC_000313
lncRNA446-2	AR	1	0	96979645	XLOC_000313
lncRNA447	AR	1	0	97161723	7SK
lncRNA449-1	AR	0	1	98262476	RP11-272L13.1
lncRNA449-1	AR	0	1	98262476	RP11-272L13.1
lncRNA449-2	AR	0	1	98262520	RP11-272L13.1
lncRNA449-2	AR	0	1	98262520	RP11-272L13.1
lncRNA452	AR	1	0	98676302	RP5-1070A16.1
lncRNA454	AR	2	0	99999571	RP11-413P11.1
lncRNA455-2	AR	0	1	101110754	XLOC_000940
lncRNA455-3	AR	1	0	101094500	RP11-84O12.4
lncRNA457	AR	0	1	101461028	RP11-421L21.2
lncRNA457	AR	1	1	101461028	RP11-421L21.2
lncRNA458-1	AR	2	0	101491474	RP11-421L21.3
lncRNA458-4	AR	2	0	101491433	RP11-421L21.3
lncRNA458-7	AR	1	0	101548009	RP11-421L21.3
lncRNA458-7	AR	1	0	101548009	RP11-421L21.3
lncRNA460	AR	1	0	101702084	RP4-575N6.4
lncRNA460	AR	1	0	101702084	RP4-575N6.4
lncRNA460	AR	1	0	101702084	RP4-575N6.4
lncRNA471-1	AR	1	0	106496111	RP11-24P14.1
lncRNA471-1	AR	1	0	106496111	RP11-24P14.1
lncRNA471-1	AR	1	0	106496111	RP11-24P14.1
lncRNA471-1	AR	1	0	106496111	RP11-24P14.1
lncRNA471-2	AR	1	0	106495516	RP11-24P14.1
lncRNA471-2	AR	1	0	106495516	RP11-24P14.1
lncRNA471-2	AR	1	0	106495516	RP11-24P14.1
lncRNA471-2	AR	1	0	106495516	RP11-24P14.1
lncRNA471-3	AR	1	0	106508401	XLOC_000327
lncRNA471-3	AR	1	0	106508401	XLOC_000327
lncRNA471-3	AR	1	0	106508401	XLOC_000327
lncRNA471-3	AR	1	0	106508401	XLOC_000327
lncRNA476	AR	1	0	108593041	XLOC_000332
lncRNA476	AR	1	0	108593041	XLOC_000332
lncRNA476	AR	1	0	108593041	XLOC_000332
lncRNA476	AR	1	0	108593041	XLOC_000332
lncRNA484	AR	1	0	110370976	RP4-735C1.6
lncRNA488	AR	1	0	110752609	KCNC4-AS1
lncRNA491-1	AR	0	1	112298419	C1orf183
lncRNA491-1	AR	0	1	112298419	C1orf183
lncRNA491-2	AR	1	0	112282474	RP4-773A18.4
lncRNA491-3	AR	1	0	112282462	LOC100506343
lncRNA491-4	AR	1	0	112282462	LOC100506343
lncRNA496	AR	1	0	112903150	RP5-965F6.2
lncRNA497-1	AR	1	0	113392697	RP3-522D1.1
lncRNA497-2	AR	1	0	113392649	RP3-522D1.1
lncRNA498-2	AR	1	0	113576294	RP11-389O22.1
lncRNA498-3	AR	1	2	113615724	BC037540
lncRNA498-4	AR	1	2	113615727	RP11-31F15.2
lncRNA504	AR	1	0	115819102	XLOC_000971
lncRNA504	AR	1	0	115819102	XLOC_000971
lncRNA508	AR	1	0	116784684	XLOC_000973
lncRNA508	AR	1	0	116784684	XLOC_000973
lncRNA508	AR	1	0	116784684	XLOC_000973
lncRNA508	AR	1	0	116784684	XLOC_000973
lncRNA508	AR	1	0	116784684	XLOC_000973
lncRNA510-1	AR	1	0	117009074	RP4-655J12.4
lncRNA510-1	AR	1	0	117009074	RP4-655J12.4
lncRNA510-1	AR	1	0	117009074	RP4-655J12.4
lncRNA510-1	AR	1	0	117009074	RP4-655J12.4
lncRNA510-1	AR	1	0	117009074	RP4-655J12.4
lncRNA510-1	AR	1	0	117009074	RP4-655J12.4
lncRNA510-1	AR	1	0	117009074	RP4-655J12.4
lncRNA510-1	AR	1	0	117009074	RP4-655J12.4
lncRNA510-2	AR	1	0	117009064	RP4-655J12.4
lncRNA510-2	AR	1	0	117009064	RP4-655J12.4
lncRNA510-2	AR	1	0	117009064	RP4-655J12.4
lncRNA510-2	AR	1	0	117009064	RP4-655J12.4
lncRNA510-2	AR	1	0	117009064	RP4-655J12.4
lncRNA510-2	AR	1	0	117009064	RP4-655J12.4
lncRNA510-2	AR	1	0	117009064	RP4-655J12.4
lncRNA510-2	AR	1	0	117009064	RP4-655J12.4
lncRNA510-3	AR	3	0	117021430	RP4-655J12.4
lncRNA510-3	AR	2	0	117021430	RP4-655J12.4
lncRNA510-3	AR	2	0	117021430	RP4-655J12.4
lncRNA510-4	AR	3	0	117021448	RP4-655J12.4
lncRNA510-4	AR	2	0	117021448	RP4-655J12.4
lncRNA510-4	AR	2	0	117021448	RP4-655J12.4
lncRNA510-5	AR	3	0	117020849	RP4-655J12.4
lncRNA510-5	AR	2	0	117020849	RP4-655J12.4
lncRNA510-5	AR	2	0	117020849	RP4-655J12.4
lncRNA510-6	AR	3	0	117021464	RP4-655J12.4
lncRNA510-6	AR	2	0	117021464	RP4-655J12.4
lncRNA510-6	AR	2	0	117021464	RP4-655J12.4
lncRNA511	AR	1	1	117349012	XLOC_000978
lncRNA513	AR	1	0	117647168	XLOC_000363
lncRNA517	AR	0	1	118738865	XLOC_000367
lncRNA518-1	AR	2	0	119544028	RP4-712E4.2
lncRNA518-2	AR	2	0	119544015	RP4-712E4.1
lncRNA523-1	AR	1	0	120619716	XLOC_000986
lncRNA523-1	AR	1	0	120619716	XLOC_000986
lncRNA523-1	AR	1	1	120619716	XLOC_000986
lncRNA523-2	AR	1	0	120612585	XLOC_000373
lncRNA523-2	AR	1	0	120612585	XLOC_000373
lncRNA523-2	AR	1	1	120612585	XLOC_000373
lncRNA523-2	AR	1	0	120612585	XLOC_000373
lncRNA523-2	AR	1	0	120612585	XLOC_000373
lncRNA523-2	AR	6	1	120612585	XLOC_000373
lncRNA524-1	AR	1	0	120837755	FAM72B
lncRNA524-1	AR	1	0	120837755	FAM72B
lncRNA524-1	AR	1	0	120837755	FAM72B
lncRNA524-1	AR	1	0	120837755	FAM72B
lncRNA524-1	AR	4	0	120837755	FAM72B
lncRNA524-2	AR	0	1	120838343	RP11-439A17.7
lncRNA524-2	AR	1	0	120838343	RP11-439A17.7
lncRNA525-1	AR	1	0	120905159	RP11-439A17.4
lncRNA525-1	AR	1	0	120905159	RP11-439A17.4
lncRNA525-1	AR	0	1	120905159	RP11-439A17.4
lncRNA525-2	AR	1	0	120905153	RP11-439A17.4
lncRNA525-2	AR	1	0	120905153	RP11-439A17.4
lncRNA525-2	AR	0	1	120905153	RP11-439A17.4
lncRNA526-1	AR	1	0	121166922	AL358175.2
lncRNA526-2	AR	0	1	121138613	AL592494.5
lncRNA526-2	AR	1	0	121138613	AL592494.5
lncRNA526-2	AR	3	1	121138613	AL592494.5
lncRNA526-3	AR	2	1	121140666	AL358175.1
lncRNA526-3	AR	1	1	121140666	AL358175.1
lncRNA526-3	AR	1	1	121140666	AL358175.1
lncRNA526-4	AR	0	2	121138739	XLOC_000375
lncRNA526-4	AR	1	0	121138739	XLOC_000375
lncRNA526-4	AR	3	1	121138739	XLOC_000375
lncRNA526-5	AR	1	0	121169840	XLOC_000375
lncRNA530	AR	1	0	142553292	AL583842.1
lncRNA530	AR	2	1	142553292	AL583842.1
lncRNA531	AR	2	1	142588234	AL583842.2
lncRNA531	AR	1	0	142588234	AL583842.2
lncRNA531	AR	2	1	142588234	AL583842.2
lncRNA531	AR	3	0	142588234	AL583842.2
lncRNA532-2	AR	1	1	142888797	BC053679
lncRNA532-2	AR	3	1	142888797	BC053679
lncRNA532-2	AR	1	0	142888797	BC053679
lncRNA532-2	AR	3	1	142888797	BC053679
lncRNA532-2	AR	1	0	142888797	BC053679
lncRNA532-2	AR	1	0	142888797	BC053679
lncRNA532-2	AR	1	0	142888797	BC053679
lncRNA532-2	AR	3	0	142888797	BC053679
lncRNA532-4	AR	4	1	143275032	BX571672.5
lncRNA532-4	AR	1	0	143275032	BX571672.5
lncRNA532-4	AR	0	1	143275032	BX571672.5
lncRNA532-4	AR	2	0	143275032	BX571672.5
lncRNA532-4	AR	1	0	143275032	BX571672.5
lncRNA532-4	AR	2	0	143275032	BX571672.5
lncRNA532-4	AR	4	0	143275032	BX571672.5
lncRNA532-4	AR	1	1	143275032	BX571672.5
lncRNA532-5	AR	0	1	142619122	AL583842.3
lncRNA532-5	AR	1	0	142619122	AL583842.3
lncRNA532-5	AR	1	0	142619122	AL583842.3
lncRNA532-5	AR	1	2	142619122	AL583842.3
lncRNA532-7	AR	1	1	142618765	AL583842.3
lncRNA532-7	AR	1	0	142618765	AL583842.3
lncRNA532-7	AR	1	1	142618765	AL583842.3
lncRNA532-10	AR	1	1	142618768	AL583842.3
lncRNA532-10	AR	1	0	142618768	AL583842.3
lncRNA532-10	AR	1	1	142618768	AL583842.3
lncRNA532-13	AR	1	0	142618921	XLOC_000377
lncRNA532-13	AR	1	0	142618921	XLOC_000377
lncRNA532-13	AR	1	1	142618921	XLOC_000377
lncRNA532-18	AR	1	1	142618794	AL583842.3
lncRNA532-18	AR	1	0	142618794	AL583842.3
lncRNA532-18	AR	1	1	142618794	AL583842.3
lncRNA532-19	AR	1	1	142618798	CR936796
lncRNA532-19	AR	1	0	142618798	CR936796
lncRNA532-19	AR	1	1	142618798	CR936796
lncRNA532-22	AR	1	1	142618820	XLOC_000377
lncRNA532-22	AR	1	0	142618820	XLOC_000377
lncRNA532-22	AR	1	1	142618820	XLOC_000377
lncRNA532-23	AR	1	1	142618820	XLOC_000377
lncRNA532-23	AR	1	0	142618820	XLOC_000377
lncRNA532-23	AR	1	1	142618820	XLOC_000377
lncRNA532-24	AR	1	1	142618828	XLOC_000377
lncRNA532-24	AR	1	0	142618828	XLOC_000377
lncRNA532-24	AR	1	1	142618828	XLOC_000377
lncRNA532-25	AR	0	1	142619122	AL583842.3
lncRNA532-25	AR	1	0	142619122	AL583842.3
lncRNA532-25	AR	1	0	142619122	AL583842.3
lncRNA532-25	AR	1	2	142619122	AL583842.3
lncRNA532-30	AR	1	1	142618801	XLOC_000377
lncRNA532-30	AR	1	0	142618801	XLOC_000377
lncRNA532-30	AR	1	1	142618801	XLOC_000377
lncRNA532-32	AR	1	1	142618807	AL583842.3
lncRNA532-32	AR	1	0	142618807	AL583842.3
lncRNA532-32	AR	1	1	142618807	AL583842.3
lncRNA532-33	AR	1	0	142890670	BC029473
lncRNA532-33	AR	3	0	142890670	BC029473
lncRNA532-33	AR	1	1	142890670	BC029473
lncRNA532-33	AR	3	0	142890670	BC029473
lncRNA532-33	AR	1	0	142890670	BC029473
lncRNA532-33	AR	1	0	142890670	BC029473
lncRNA532-33	AR	1	0	142890670	BC029473
lncRNA532-33	AR	2	1	142890670	BC029473
lncRNA532-33	AR	1	0	142890670	BC029473
lncRNA533-1	AR	1	1	143467613	BX004987.4
lncRNA533-4	AR	1	1	143467304	BX004987.4
lncRNA533-6	AR	1	1	143467658	BX004987.4
lncRNA533-8	AR	1	1	143467604	BX004987.4
lncRNA533-9	AR	1	1	143467651	BC070106
lncRNA533-11	AR	1	1	143467532	BX004987.4
lncRNA533-12	AR	1	1	143467644	BX004987.4
lncRNA533-13	AR	1	1	143467632	BX004987.4
lncRNA533-16	AR	0	1	143465438	BX004987.4
lncRNA533-16	AR	0	1	143465438	BX004987.4
lncRNA533-16	AR	0	1	143465438	BX004987.4
lncRNA533-16	AR	1	1	143465438	BX004987.4
lncRNA535-1	AR	1	0	143529223	BX004987.7
lncRNA535-1	AR	0	1	143529223	BX004987.7
lncRNA535-2	AR	1	0	143533272	BX004987.7
lncRNA537-1	AR	1	0	143744587	FLJ39739
lncRNA537-1	AR	1	0	143744587	FLJ39739
lncRNA537-1	AR	1	1	143744587	FLJ39739
lncRNA537-1	AR	1	0	143744587	FLJ39739
lncRNA537-1	AR	4	1	143744587	FLJ39739
lncRNA537-2	AR	1	0	143744587	LOC100286793
lncRNA537-2	AR	1	0	143744587	LOC100286793
lncRNA537-2	AR	1	1	143744587	LOC100286793
lncRNA537-2	AR	1	0	143744587	LOC100286793
lncRNA537-2	AR	4	1	143744587	LOC100286793
lncRNA537-3	AR	1	0	143744587	FLJ39739
lncRNA537-3	AR	1	0	143744587	FLJ39739
lncRNA537-3	AR	1	1	143744587	FLJ39739
lncRNA537-3	AR	1	0	143744587	FLJ39739
lncRNA537-3	AR	4	1	143744587	FLJ39739
lncRNA537-4	AR	1	0	143744717	BX284650.1
lncRNA537-4	AR	1	0	143744717	BX284650.1
lncRNA537-4	AR	1	1	143744717	BX284650.1
lncRNA537-4	AR	1	0	143744717	BX284650.1
lncRNA537-4	AR	4	1	143744717	BX284650.1
lncRNA537-5	AR	1	0	143744355	BX284650.1
lncRNA537-5	AR	1	0	143744355	BX284650.1
lncRNA537-5	AR	1	1	143744355	BX284650.1
lncRNA537-5	AR	1	0	143744355	BX284650.1
lncRNA537-5	AR	4	2	143744355	BX284650.1
lncRNA537-6	AR	1	0	143744457	FLJ39739
lncRNA537-6	AR	1	0	143744457	FLJ39739
lncRNA537-6	AR	1	1	143744457	FLJ39739
lncRNA537-6	AR	1	0	143744457	FLJ39739
lncRNA537-6	AR	4	2	143744457	FLJ39739
lncRNA537-7	AR	1	1	143745417	BX284650.1
lncRNA537-7	AR	1	0	143745417	BX284650.1
lncRNA537-7	AR	1	0	143745417	BX284650.1
lncRNA537-7	AR	1	0	143745417	BX284650.1
lncRNA537-7	AR	4	1	143745417	BX284650.1
lncRNA539-1	AR	1	0	144301536	BX248398.1
lncRNA539-2	AR	1	0	144301385	BX248398.1
lncRNA544	AR	3	0	144833038	AX747132
lncRNA544	AR	3	0	144833038	AX747132
lncRNA545-1	AR	1	2	144834808	AX747132
lncRNA545-1	AR	2	1	144834808	AX747132
lncRNA545-2	AR	3	1	144833912	AX747132
lncRNA545-2	AR	3	0	144833912	AX747132
lncRNA545-3	AR	1	0	144835867	RP4-791M13.3
lncRNA545-3	AR	2	0	144835867	RP4-791M13.3
lncRNA546-1	AR	1	0	144837850	PDE4DIP
lncRNA546-1	AR	0	1	144837850	PDE4DIP
lncRNA546-2	AR	1	0	144837429	PDE4DIP
lncRNA546-2	AR	0	1	144837429	PDE4DIP
lncRNA547	AR	1	0	145044650	7SK
lncRNA547	AR	1	0	145044650	7SK
lncRNA547	AR	1	1	145044650	7SK
lncRNA547	AR	1	0	145044650	7SK
lncRNA547	AR	2	0	145044650	7SK
lncRNA547	AR	1	0	145044650	7SK
lncRNA547	AR	3	0	145044650	7SK
lncRNA548-1	AR	1	0	145373798	AX747132
lncRNA548-2	AR	1	0	145375554	RP11-458D21.2
lncRNA548-3	AR	1	0	145374694	AX747132
lncRNA549-1	AR	1	0	145378049	RP11-458D21.1
lncRNA549-2	AR	1	0	145382397	RP11-458D21.1
lncRNA549-3	AR	1	0	145377772	RP11-458D21.1
lncRNA549-4	AR	1	0	145382362	RP11-458D21.1
lncRNA553	AR	1	0	146086590	AL049742.2
lncRNA556	AR	1	0	146645134	XLOC_001002
lncRNA557	AR	0	1	146989699	RP11-441L11.1
lncRNA560-1	AR	0	1	147249688	XLOC_000387
lncRNA560-1	AR	0	1	147249688	XLOC_000387
lncRNA560-2	AR	0	1	147249699	RP11-433J22.3
lncRNA560-2	AR	0	1	147249699	RP11-433J22.3
lncRNA567-5	AR	0	1	147767286	RP11-495P10.5
lncRNA567-6	AR	1	1	147767966	RP11-495P10.8
lncRNA572-1	AR	1	0	148556022	XLOC_000390
lncRNA572-2	AR	1	0	148556022	XLOC_000390
lncRNA575	AR	1	0	148852392	RP11-763B22.6
lncRNA575	AR	1	0	148852392	RP11-763B22.6
lncRNA576-1	AR	0	1	148951501	XLOC_001009
lncRNA576-8	AR	1	0	148930404	LOC645166
lncRNA578-1	AR	1	0	149230538	XLOC_000393
lncRNA578-1	AR	1	0	149230538	XLOC_000393
lncRNA578-1	AR	1	0	149230538	XLOC_000393
lncRNA578-1	AR	2	1	149230538	XLOC_000393
lncRNA578-1	AR	1	0	149230538	XLOC_000393
lncRNA578-2	AR	1	0	149230715	RP11-403I13.5
lncRNA578-2	AR	1	0	149230715	RP11-403I13.5
lncRNA578-2	AR	1	0	149230715	RP11-403I13.5
lncRNA578-2	AR	2	1	149230715	RP11-403I13.5
lncRNA578-2	AR	1	0	149230715	RP11-403I13.5
lncRNA578-3	AR	1	0	149230715	BC062745
lncRNA578-3	AR	1	0	149230715	BC062745
lncRNA578-3	AR	1	0	149230715	BC062745
lncRNA578-3	AR	2	1	149230715	BC062745
lncRNA578-3	AR	1	0	149230715	BC062745
lncRNA578-4	AR	1	0	149230786	XLOC_000393
lncRNA578-4	AR	1	0	149230786	XLOC_000393
lncRNA578-4	AR	1	0	149230786	XLOC_000393
lncRNA578-4	AR	2	0	149230786	XLOC_000393
lncRNA578-4	AR	1	0	149230786	XLOC_000393
lncRNA580-1	AR	1	0	149287450	RP11-403I13.8
lncRNA580-1	AR	1	1	149287450	RP11-403I13.8
lncRNA580-2	AR	1	0	149279475	LOC388692
lncRNA580-2	AR	1	0	149279475	LOC388692
lncRNA580-3	AR	1	0	149287450	BC023516
lncRNA580-3	AR	1	1	149287450	BC023516
lncRNA580-4	AR	1	0	149284644	RP11-403I13.7
lncRNA580-4	AR	1	0	149284644	RP11-403I13.7
lncRNA580-5	AR	1	0	149284644	RP11-403I13.7
lncRNA580-5	AR	1	0	149284644	RP11-403I13.7
lncRNA581-2	AR	1	0	149577296	RP11-277L2.3
lncRNA581-15	AR	1	0	149591178	RP11-277L2.2
lncRNA588	AR	1	0	152178333	RP11-107M16.2
lncRNA594-1	AR	1	0	156426258	RP11-98G7.1
lncRNA594-1	AR	2	0	156426258	RP11-98G7.1
lncRNA594-2	AR	1	0	156426369	RP11-98G7.1
lncRNA594-2	AR	2	0	156426369	RP11-98G7.1
lncRNA595	AR	1	0	156478185	XLOC_001045
lncRNA595	AR	2	0	156478185	XLOC_001045
lncRNA595	AR	1	0	156478185	XLOC_001045
lncRNA595	AR	1	0	156478185	XLOC_001045
lncRNA595	AR	1	0	156478185	XLOC_001045
lncRNA595	AR	1	0	156478185	XLOC_001045
lncRNA595	AR	1	0	156478185	XLOC_001045
lncRNA595	AR	1	0	156478185	XLOC_001045
lncRNA596-1	AR	1	0	156481505	XLOC_000424
lncRNA596-1	AR	1	1	156481505	XLOC_000424
lncRNA596-1	AR	1	0	156481505	XLOC_000424
lncRNA596-1	AR	1	0	156481505	XLOC_000424
lncRNA596-1	AR	1	0	156481505	XLOC_000424
lncRNA596-1	AR	1	0	156481505	XLOC_000424
lncRNA596-1	AR	1	0	156481505	XLOC_000424
lncRNA596-1	AR	1	0	156481505	XLOC_000424
lncRNA596-2	AR	1	0	156481486	XLOC_000424
lncRNA596-2	AR	1	0	156481486	XLOC_000424
lncRNA596-2	AR	1	0	156481486	XLOC_000424
lncRNA596-2	AR	1	0	156481486	XLOC_000424
lncRNA596-2	AR	1	0	156481486	XLOC_000424
lncRNA596-2	AR	1	0	156481486	XLOC_000424
lncRNA596-2	AR	1	0	156481486	XLOC_000424
lncRNA596-2	AR	1	0	156481486	XLOC_000424
lncRNA597	AR	0	1	156587138	XLOC_001046
lncRNA597	AR	0	1	156587138	XLOC_001046
lncRNA597	AR	1	1	156587138	XLOC_001046
lncRNA597	AR	0	1	156587138	XLOC_001046
lncRNA597	AR	0	1	156587138	XLOC_001046
lncRNA597	AR	0	1	156587138	XLOC_001046
lncRNA597	AR	0	1	156587138	XLOC_001046
lncRNA597	AR	0	1	156587138	XLOC_001046
lncRNA597	AR	0	1	156587138	XLOC_001046
lncRNA597	AR	0	1	156587138	XLOC_001046
lncRNA597	AR	0	1	156587138	XLOC_001046
lncRNA597	AR	0	1	156587138	XLOC_001046
lncRNA597	AR	0	1	156587138	XLOC_001046
lncRNA597	AR	0	1	156587138	XLOC_001046
lncRNA598	AR	1	0	156661789	RP11-66D17.3
lncRNA600	AR	1	0	157021546	XLOC_001050
lncRNA600	AR	1	0	157021546	XLOC_001050
lncRNA606-1	AR	1	0	158110407	XLOC_001054
lncRNA606-2	AR	1	0	158110420	RP11-404O13.1
lncRNA606-3	AR	1	0	158110443	XLOC_001054
lncRNA606-4	AR	1	0	158110429	RP11-404O13.1
lncRNA606-5	AR	1	0	158110430	LOC646268
lncRNA606-6	AR	1	0	158110443	XLOC_001054
lncRNA607	AR	1	0	158119643	XLOC_000428
lncRNA608	AR	0	1	158130280	XLOC_000429
lncRNA608	AR	1	0	158130280	XLOC_000429
lncRNA609	AR	1	0	158173667	AK097921
lncRNA611-1	AR	1	0	159749163	XLOC_001061
lncRNA611-1	AR	1	0	159749163	XLOC_001061
lncRNA611-2	AR	1	0	159749138	XLOC_001061
lncRNA611-2	AR	1	0	159749138	XLOC_001061
lncRNA611-3	AR	1	0	159748577	XLOC_001061
lncRNA611-3	AR	1	0	159748577	XLOC_001061
lncRNA611-4	AR	1	0	159749163	XLOC_001061
lncRNA611-4	AR	1	0	159749163	XLOC_001061
lncRNA611-5	AR	1	0	159748375	XLOC_001061
lncRNA611-5	AR	1	0	159748375	XLOC_001061
lncRNA614	AR	1	0	160904170	RP11-312J18.6
lncRNA615-1	AR	1	1	161054254	RP11-544M22.8
lncRNA615-2	AR	0	1	161053626	CR619492
lncRNA618	AR	1	0	161390169	XLOC_001066
lncRNA618	AR	1	0	161390169	XLOC_001066
lncRNA621	AR	1	0	161735766	RP11-474I16.8
lncRNA621	AR	1	0	161735766	RP11-474I16.8
lncRNA622-1	AR	1	0	162004994	XLOC_000443
lncRNA622-2	AR	1	0	162008805	RP11-227F8.2
lncRNA622-2	AR	1	0	162008805	RP11-227F8.2
lncRNA622-2	AR	1	0	162008805	RP11-227F8.2
lncRNA623	AR	1	0	162287584	RP11-565P22.2
lncRNA623	AR	1	0	162287584	RP11-565P22.2
lncRNA623	AR	1	0	162287584	RP11-565P22.2
lncRNA624	AR	1	0	162531146	XLOC_001072
lncRNA624	AR	2	0	162531146	XLOC_001072
lncRNA624	AR	2	0	162531146	XLOC_001072
lncRNA624	AR	1	0	162531146	XLOC_001072
lncRNA624	AR	1	0	162531146	XLOC_001072
lncRNA624	AR	2	0	162531146	XLOC_001072
lncRNA624	AR	1	0	162531146	XLOC_001072
lncRNA624	AR	3	0	162531146	XLOC_001072
lncRNA627-1	AR	1	1	163291542	RP11-267N12.3
lncRNA627-1	AR	1	1	163291542	RP11-267N12.3
lncRNA627-2	AR	1	1	163291542	BC032239
lncRNA627-2	AR	1	1	163291542	BC032239
lncRNA627-3	AR	1	1	163291531	RP11-267N12.3
lncRNA627-3	AR	1	1	163291531	RP11-267N12.3
lncRNA627-4	AR	1	1	163291542	RP11-267N12.3
lncRNA627-4	AR	1	1	163291542	RP11-267N12.3
lncRNA627-5	AR	1	0	163291494	RP11-267N12.3
lncRNA627-5	AR	1	0	163291494	RP11-267N12.3
lncRNA627-6	AR	1	1	163291564	RP11-267N12.3
lncRNA627-6	AR	1	1	163291564	RP11-267N12.3
lncRNA633-5	AR	1	0	165470907	RP11-280O1.2
lncRNA635	AR	1	0	165600109	MGST3
lncRNA635	AR	1	0	165600109	MGST3
lncRNA640	AR	1	0	166877317	RP4-782G3.1
lncRNA641-1	AR	1	0	167165026	RP11-277B15.2
lncRNA641-1	AR	2	0	167165026	RP11-277B15.2
lncRNA641-2	AR	1	0	167165029	RP11-277B15.2
lncRNA641-2	AR	2	0	167165029	RP11-277B15.2
lncRNA641-3	AR	1	0	167164717	RP11-277B15.2
lncRNA641-3	AR	2	0	167164717	RP11-277B15.2
lncRNA641-4	AR	1	0	167164985	RP11-277B15.2
lncRNA641-4	AR	2	0	167164985	RP11-277B15.2
lncRNA643	AR	1	0	167502878	XLOC_001081
lncRNA643	AR	1	0	167502878	XLOC_001081
lncRNA643	AR	1	0	167502878	XLOC_001081
lncRNA643	AR	1	0	167502878	XLOC_001081
lncRNA650	AR	1	0	168773291	XLOC_000456
lncRNA651	AR	1	0	169056243	RP11-375F2.2
lncRNA654	AR	1	0	169733789	RP1-117P20.3
lncRNA664-1	AR	1	0	173430501	RP11-296O14.3
lncRNA664-2	AR	0	1	173446294	LOC100506023
lncRNA664-2	AR	1	0	173446294	LOC100506023
lncRNA664-3	AR	2	0	173411236	RP11-296O14.3
lncRNA664-3	AR	1	0	173411236	RP11-296O14.3
lncRNA664-4	AR	1	0	173430501	BC136808
lncRNA666-1	AR	3	0	173834043	GAS5
lncRNA666-2	AR	4	0	173836181	GAS5
lncRNA666-3	AR	4	0	173836181	GAS5
lncRNA666-4	AR	4	0	173837129	GAS5
lncRNA666-5	AR	4	0	173836181	GAS5
lncRNA666-6	AR	4	0	173837125	GAS5
lncRNA666-7	AR	4	0	173836168	GAS5
lncRNA666-8	AR	4	0	173836181	GAS5
lncRNA666-9	AR	4	0	173837125	GAS5
lncRNA666-10	AR	4	0	173836181	GAS5
lncRNA666-11	AR	4	0	173836827	GAS5
lncRNA666-12	AR	4	0	173836867	GAS5
lncRNA666-13	AR	4	0	173837125	GAS5
lncRNA666-14	AR	4	0	173836953	GAS5
lncRNA666-16	AR	4	0	173837127	GAS5
lncRNA666-17	AR	4	0	173837127	GAS5
lncRNA666-18	AR	3	0	173835344	GAS5
lncRNA666-19	AR	4	0	173836178	GAS5
lncRNA666-20	AR	3	0	173834044	GAS5
lncRNA666-21	AR	3	0	173834009	GAS5
lncRNA666-22	AR	4	0	173837125	GAS5
lncRNA666-23	AR	3	0	173834039	GAS5
lncRNA666-24	AR	4	0	173836248	GAS5
lncRNA666-25	AR	4	0	173837121	GAS5
lncRNA666-27	AR	4	0	173837127	GAS5
lncRNA666-28	AR	4	0	173837127	GAS5
lncRNA666-29	AR	4	0	173837125	GAS5
lncRNA666-30	AR	4	0	173837126	GAS5
lncRNA666-31	AR	4	0	173837125	GAS5
lncRNA666-32	AR	4	0	173837127	GAS5
lncRNA666-33	AR	4	0	173837127	GAS5
lncRNA667	AR	1	0	173985344	RP11-160H22.1
lncRNA667	AR	1	0	173985344	RP11-160H22.1
lncRNA667	AR	1	0	173985344	RP11-160H22.1
lncRNA667	AR	1	0	173985344	RP11-160H22.1
lncRNA668	AR	1	0	173991646	RP11-160H22.3
lncRNA668	AR	1	0	173991646	RP11-160H22.3
lncRNA668	AR	1	0	173991646	RP11-160H22.3
lncRNA668	AR	1	0	173991646	RP11-160H22.3
lncRNA671-1	AR	1	0	174923398	RP1-102G20.5
lncRNA671-1	AR	1	0	174923398	RP1-102G20.5
lncRNA671-1	AR	1	0	174923398	RP1-102G20.5
lncRNA672	AR	1	0	175173985	RP5-1114G22.2
lncRNA681-1	AR	1	0	177566844	RP1-35C21.2
lncRNA681-1	AR	1	0	177566844	RP1-35C21.2
lncRNA681-1	AR	1	0	177566844	RP1-35C21.2
lncRNA681-1	AR	1	0	177566844	RP1-35C21.2
lncRNA681-2	AR	1	0	177546084	RP1-35C21.2
lncRNA682	AR	0	1	177669658	RP11-63B19.1
lncRNA684	AR	1	0	178621016	XLOC_000474
lncRNA684	AR	1	0	178621016	XLOC_000474
lncRNA684	AR	1	0	178621016	XLOC_000474
lncRNA687	AR	1	0	179805259	RP11-12M5.4
lncRNA687	AR	1	0	179805259	RP11-12M5.4
lncRNA688-1	AR	1	0	179896015	XLOC_001108
lncRNA688-1	AR	1	0	179896015	XLOC_001108
lncRNA688-1	AR	3	0	179896015	XLOC_001108
lncRNA689	AR	2	0	180093025	RP11-502H18.2
lncRNA689	AR	1	0	180093025	RP11-502H18.2
lncRNA690	AR	2	0	180100863	XLOC_000476
lncRNA690	AR	1	0	180100863	XLOC_000476
lncRNA691	AR	1	0	180123589	XLOC_001110
lncRNA691	AR	1	0	180123589	XLOC_001110
lncRNA692-1	AR	1	0	180531405	XLOC_000477
lncRNA692-1	AR	1	0	180531405	XLOC_000477
lncRNA692-1	AR	1	0	180531405	XLOC_000477
lncRNA692-4	AR	1	0	180530379	XLOC_000477
lncRNA692-4	AR	1	0	180530379	XLOC_000477
lncRNA692-4	AR	1	0	180530379	XLOC_000477
lncRNA694-1	AR	1	0	181143619	RP11-540K16.1
lncRNA694-2	AR	1	0	181143619	BC039493
lncRNA694-3	AR	1	0	181144472	RP11-540K16.1
lncRNA696	AR	1	1	181205523	RP11-380B22.1
lncRNA699	AR	1	1	182038388	RP11-538D16.2
lncRNA700	AR	1	0	182055685	RP11-538D16.3
lncRNA700	AR	1	0	182055685	RP11-538D16.3
lncRNA700	AR	1	0	182055685	RP11-538D16.3
lncRNA702-1	AR	0	1	182173160	GS1-122H1.2
lncRNA702-1	AR	0	1	182173160	GS1-122H1.2
lncRNA702-2	AR	1	0	182213534	GS1-122H1.2
lncRNA705	AR	1	0	182667678	XLOC_001117
lncRNA705	AR	1	0	182667678	XLOC_001117
lncRNA705	AR	3	0	182667678	XLOC_001117
lncRNA705	AR	1	0	182667678	XLOC_001117
lncRNA705	AR	3	0	182667678	XLOC_001117
lncRNA705	AR	1	0	182667678	XLOC_001117
lncRNA705	AR	3	0	182667678	XLOC_001117
lncRNA706-1	AR	1	0	182681996	RP11-317P15.3
lncRNA706-1	AR	1	0	182681996	RP11-317P15.3
lncRNA706-1	AR	4	0	182681996	RP11-317P15.3
lncRNA706-1	AR	1	0	182681996	RP11-317P15.3
lncRNA706-1	AR	3	0	182681996	RP11-317P15.3
lncRNA706-1	AR	1	0	182681996	RP11-317P15.3
lncRNA706-1	AR	4	0	182681996	RP11-317P15.3
lncRNA706-2	AR	1	0	182681804	XLOC_000486
lncRNA706-2	AR	1	0	182681804	XLOC_000486
lncRNA706-2	AR	4	0	182681804	XLOC_000486
lncRNA706-2	AR	1	0	182681804	XLOC_000486
lncRNA706-2	AR	3	0	182681804	XLOC_000486
lncRNA706-2	AR	1	0	182681804	XLOC_000486
lncRNA706-2	AR	4	0	182681804	XLOC_000486
lncRNA707	AR	2	0	183119157	XLOC_001120
lncRNA707	AR	1	0	183119157	XLOC_001120
lncRNA710	AR	1	0	183724072	RP11-444D13.1
lncRNA712	AR	1	1	184356149	GS1-115G20.1
lncRNA715	AR	1	1	184641354	XLOC_001125
lncRNA716	AR	1	0	184727265	AX747662
lncRNA716	AR	1	1	184727265	AX747662
lncRNA716	AR	1	0	184727265	AX747662
lncRNA718	AR	1	0	185302200	GS1-279B7.1
lncRNA718	AR	1	0	185302200	GS1-279B7.1
lncRNA718	AR	1	0	185302200	GS1-279B7.1
lncRNA718	AR	1	0	185302200	GS1-279B7.1
lncRNA718	AR	2	0	185302200	GS1-279B7.1
lncRNA720-1	AR	0	1	185597620	AF510427
lncRNA720-1	AR	0	1	185597620	AF510427
lncRNA720-2	AR	0	1	185597659	GS1-204I12.1
lncRNA720-2	AR	0	1	185597659	GS1-204I12.1
lncRNA720-3	AR	0	1	185597648	XLOC_001126
lncRNA720-3	AR	0	1	185597648	XLOC_001126
lncRNA720-4	AR	1	0	185532299	XLOC_000495
lncRNA720-4	AR	1	0	185532299	XLOC_000495
lncRNA720-5	AR	1	0	185527510	GS1-204I12.2
lncRNA720-5	AR	1	0	185527510	GS1-204I12.2
lncRNA720-6	AR	0	1	185597648	XLOC_001126
lncRNA720-6	AR	0	1	185597648	XLOC_001126
lncRNA720-7	AR	0	1	185597648	XLOC_001126
lncRNA720-7	AR	0	1	185597648	XLOC_001126
lncRNA720-9	AR	1	0	185591914	AF508907
lncRNA720-9	AR	1	0	185591914	AF508907
lncRNA720-10	AR	0	1	185597648	XLOC_001126
lncRNA720-10	AR	0	1	185597648	XLOC_001126
lncRNA722	AR	1	0	187061973	RP11-108M21.1
lncRNA724	AR	1	0	188125311	7SK
lncRNA730	AR	1	0	189744594	RP11-398M15.1
lncRNA732-1	AR	0	1	190447592	XLOC_000505
lncRNA732-2	AR	1	0	190448135	RP11-547I7.2
lncRNA732-3	AR	0	1	190447389	CR936711
lncRNA732-4	AR	0	1	190447355	XLOC_000505
lncRNA732-5	AR	0	1	190447680	RP11-547I7.2
lncRNA732-6	AR	0	1	190447610	XLOC_000505
lncRNA732-7	AR	1	0	190449508	RP11-161I10.1
lncRNA732-8	AR	1	1	190447938	XLOC_000505
lncRNA732-9	AR	1	1	190447752	XLOC_000505
lncRNA741-1	AR	1	0	193648023	RP11-21J7.1
lncRNA741-1	AR	1	0	193648023	RP11-21J7.1
lncRNA754	AR	0	1	200443047	RP11-469A15.2
lncRNA754	AR	0	1	200443047	RP11-469A15.2
lncRNA754	AR	0	1	200443047	RP11-469A15.2
lncRNA754	AR	0	1	200443047	RP11-469A15.2
lncRNA758	AR	1	0	201430083	XLOC_001153
lncRNA758	AR	1	0	201430083	XLOC_001153
lncRNA765	AR	2	0	202601555	RP11-569A11.2
lncRNA765	AR	4	0	202601555	RP11-569A11.2
lncRNA767	AR	2	0	203242769	CHIT1
lncRNA767	AR	2	0	203242769	CHIT1
lncRNA767	AR	1	0	203242769	CHIT1
lncRNA768-1	AR	1	0	203256279	RP11-134P9.3
lncRNA768-1	AR	1	0	203256279	RP11-134P9.3
lncRNA769-1	AR	1	0	203274437	RP11-134P9.1
lncRNA769-1	AR	1	0	203274437	RP11-134P9.1
lncRNA769-1	AR	1	0	203274437	RP11-134P9.1
lncRNA769-1	AR	1	1	203274437	RP11-134P9.1
lncRNA769-1	AR	1	0	203274437	RP11-134P9.1
lncRNA769-2	AR	1	0	203274437	AK024293
lncRNA769-2	AR	1	0	203274437	AK024293
lncRNA769-2	AR	1	0	203274437	AK024293
lncRNA769-2	AR	1	1	203274437	AK024293
lncRNA769-2	AR	1	0	203274437	AK024293
lncRNA769-3	AR	1	0	203274437	AK309664
lncRNA769-3	AR	1	0	203274437	AK309664
lncRNA769-3	AR	1	0	203274437	AK309664
lncRNA769-3	AR	1	1	203274437	AK309664
lncRNA769-3	AR	1	0	203274437	AK309664
lncRNA769-4	AR	1	0	203274453	LOC730227
lncRNA769-4	AR	1	0	203274453	LOC730227
lncRNA769-4	AR	1	0	203274453	LOC730227
lncRNA769-4	AR	1	1	203274453	LOC730227
lncRNA769-4	AR	1	0	203274453	LOC730227
lncRNA769-5	AR	1	0	203274387	RP11-134P9.1
lncRNA769-5	AR	1	0	203274387	RP11-134P9.1
lncRNA769-5	AR	1	0	203274387	RP11-134P9.1
lncRNA769-5	AR	1	1	203274387	RP11-134P9.1
lncRNA769-5	AR	1	0	203274387	RP11-134P9.1
lncRNA769-6	AR	1	0	203273676	RP11-134P9.1
lncRNA769-6	AR	1	0	203273676	RP11-134P9.1
lncRNA769-6	AR	1	0	203273676	RP11-134P9.1
lncRNA769-6	AR	1	1	203273676	RP11-134P9.1
lncRNA769-6	AR	1	0	203273676	RP11-134P9.1
lncRNA769-7	AR	1	0	203274453	LOC730227
lncRNA769-7	AR	1	0	203274453	LOC730227
lncRNA769-7	AR	1	0	203274453	LOC730227
lncRNA769-7	AR	1	1	203274453	LOC730227
lncRNA769-7	AR	1	0	203274453	LOC730227
lncRNA771	AR	1	0	203398365	XLOC_001160
lncRNA771	AR	2	1	203398365	XLOC_001160
lncRNA771	AR	1	1	203398365	XLOC_001160
lncRNA771	AR	1	1	203398365	XLOC_001160
lncRNA771	AR	1	0	203398365	XLOC_001160
lncRNA771	AR	1	1	203398365	XLOC_001160
lncRNA780	AR	1	0	205525763	LOC284578
lncRNA781	AR	1	0	205744729	XLOC_000535
lncRNA783	AR	3	0	206223548	RP11-38J22.3
lncRNA783	AR	1	1	206223548	RP11-38J22.3
lncRNA783	AR	1	0	206223548	RP11-38J22.3
lncRNA783	AR	1	0	206223548	RP11-38J22.3
lncRNA783	AR	1	0	206223548	RP11-38J22.3
lncRNA784	AR	1	0	206288647	C1orf186
lncRNA784	AR	1	0	206288647	C1orf186
lncRNA790-1	AR	0	1	207097961	XLOC_001174
lncRNA790-1	AR	0	1	207097961	XLOC_001174
lncRNA790-1	AR	0	1	207097961	XLOC_001174
lncRNA790-1	AR	1	0	207097961	XLOC_001174
lncRNA790-2	AR	0	1	207097924	XLOC_001174
lncRNA790-2	AR	0	1	207097924	XLOC_001174
lncRNA790-2	AR	0	1	207097924	XLOC_001174
lncRNA790-2	AR	1	0	207097924	XLOC_001174
lncRNA795	AR	1	0	207980881	XLOC_001181
lncRNA795	AR	1	0	207980881	XLOC_001181
lncRNA796	AR	1	0	208052418	RP11-328D5.1
lncRNA796	AR	1	0	208052418	RP11-328D5.1
lncRNA796	AR	1	0	208052418	RP11-328D5.1
lncRNA796	AR	1	0	208052418	RP11-328D5.1
lncRNA796	AR	1	0	208052418	RP11-328D5.1
lncRNA797	AR	1	0	208132708	XLOC_000542
lncRNA797	AR	3	0	208132708	XLOC_000542
lncRNA797	AR	1	0	208132708	XLOC_000542
lncRNA797	AR	1	0	208132708	XLOC_000542
lncRNA797	AR	1	0	208132708	XLOC_000542
lncRNA797	AR	2	0	208132708	XLOC_000542
lncRNA798	AR	0	1	208136995	XLOC_000543
lncRNA798	AR	0	1	208136995	XLOC_000543
lncRNA798	AR	0	1	208136995	XLOC_000543
lncRNA805	AR	1	0	209328446	RP11-385M4.1
lncRNA805	AR	1	0	209328446	RP11-385M4.1
lncRNA807-2	AR	1	0	209545399	RP11-372M18.2
lncRNA807-2	AR	1	1	209545399	RP11-372M18.2
lncRNA807-2	AR	1	0	209545399	RP11-372M18.2
lncRNA807-2	AR	1	1	209545399	RP11-372M18.2
lncRNA810-1	AR	1	0	210465750	XLOC_001188
lncRNA810-1	AR	1	0	210465750	XLOC_001188
lncRNA810-2	AR	1	0	210466574	XLOC_001188
lncRNA810-2	AR	1	0	210466574	XLOC_001188
lncRNA812	AR	0	1	211356446	RP11-543B16.3
lncRNA813-1	AR	0	1	211809247	RP11-354K1.2
lncRNA813-1	AR	1	0	211809247	RP11-354K1.2
lncRNA813-2	AR	1	0	211813149	RP11-354K1.1
lncRNA813-2	AR	1	0	211813149	RP11-354K1.1
lncRNA813-3	AR	1	0	211813036	RP11-354K1.1
lncRNA813-3	AR	1	0	211813036	RP11-354K1.1
lncRNA814-3	AR	1	0	211859863	RP11-122M14.2
lncRNA816	AR	2	0	211898744	RP11-122M14.3
lncRNA816	AR	1	0	211898744	RP11-122M14.3
lncRNA816	AR	1	0	211898744	RP11-122M14.3
lncRNA816	AR	1	0	211898744	RP11-122M14.3
lncRNA821-1	AR	1	0	212408049	XLOC_001191
lncRNA821-1	AR	1	0	212408049	XLOC_001191
lncRNA821-1	AR	1	0	212408049	XLOC_001191
lncRNA821-2	AR	1	0	212399604	XLOC_001191
lncRNA821-2	AR	1	0	212399604	XLOC_001191
lncRNA821-3	AR	1	1	212412319	RP11-15I11.3
lncRNA821-3	AR	1	1	212412319	RP11-15I11.3
lncRNA821-3	AR	1	1	212412319	RP11-15I11.3
lncRNA821-4	AR	1	0	212399880	RP11-15I11.3
lncRNA821-4	AR	1	0	212399880	RP11-15I11.3
lncRNA821-5	AR	1	0	212406704	XLOC_001191
lncRNA821-5	AR	1	0	212406704	XLOC_001191
lncRNA821-5	AR	1	0	212406704	XLOC_001191
lncRNA821-6	AR	1	0	212407888	RP11-15I11.3
lncRNA821-6	AR	1	0	212407888	RP11-15I11.3
lncRNA821-6	AR	1	0	212407888	RP11-15I11.3
lncRNA821-7	AR	1	0	212458414	XLOC_001191
lncRNA821-7	AR	1	1	212458414	XLOC_001191
lncRNA821-8	AR	1	0	212406715	XLOC_001191
lncRNA821-8	AR	1	0	212406715	XLOC_001191
lncRNA821-8	AR	1	0	212406715	XLOC_001191
lncRNA821-9	AR	1	0	212403606	XLOC_001191
lncRNA821-9	AR	1	0	212403606	XLOC_001191
lncRNA821-9	AR	1	0	212403606	XLOC_001191
lncRNA822	AR	1	0	212458878	RP11-384C4.6
lncRNA822	AR	1	0	212458878	RP11-384C4.6
lncRNA823	AR	1	0	212458878	RP11-384C4.2
lncRNA823	AR	1	0	212458878	RP11-384C4.2
lncRNA825	AR	1	0	212641085	RP11-61J19.2
lncRNA825	AR	1	0	212641085	RP11-61J19.2
lncRNA829-1	AR	1	0	212811197	XLOC_001195
lncRNA829-2	AR	1	0	212811902	XLOC_001195
lncRNA829-3	AR	1	0	212805924	XLOC_001195
lncRNA829-4	AR	1	0	212811889	XLOC_001195
lncRNA829-5	AR	1	0	212811835	XLOC_001195
lncRNA829-6	AR	1	0	212805859	XLOC_001195
lncRNA829-7	AR	1	0	212811198	XLOC_001195
lncRNA832-1	AR	1	0	213031480	FLVCR1-AS1
lncRNA832-2	AR	1	0	213031430	NCRNA00292
lncRNA832-3	AR	1	0	213031430	NCRNA00292
lncRNA832-4	AR	1	0	213031480	FLVCR1-AS1
lncRNA832-5	AR	1	0	213031480	LQK1
lncRNA832-6	AR	1	0	213031480	LQK1
lncRNA832-7	AR	1	0	213031452	XLOC_001197
lncRNA832-8	AR	1	0	213031430	NCRNA00292
lncRNA833	AR	1	0	213665643	RP11-554K11.2
lncRNA835	AR	1	0	214161859	RP11-478J18.3
lncRNA836-1	AR	1	0	214452637	XLOC_001200
lncRNA837	AR	1	0	217665316	RP11-361K17.2
lncRNA838	AR	1	0	218066242	NCRNA00210
lncRNA841	AR	1	0	218338444	XLOC_000564
lncRNA845-1	AR	4	0	219347093	BC086863
lncRNA845-1	AR	1	0	219347093	BC086863
lncRNA845-1	AR	2	0	219347093	BC086863
lncRNA845-2	AR	4	1	219347130	LOC643723
lncRNA845-2	AR	1	0	219347130	LOC643723
lncRNA845-2	AR	2	0	219347130	LOC643723
lncRNA846-3	AR	1	0	219391857	XLOC_000566
lncRNA846-3	AR	1	0	219391857	XLOC_000566
lncRNA846-3	AR	1	0	219391857	XLOC_000566
lncRNA846-4	AR	1	0	219398839	RP11-135J2.3
lncRNA846-5	AR	1	0	219391857	XLOC_000566
lncRNA846-5	AR	1	0	219391857	XLOC_000566
lncRNA846-5	AR	1	0	219391857	XLOC_000566
lncRNA847-2	AR	1	0	219585283	RP11-392O17.1
lncRNA847-2	AR	1	0	219585283	RP11-392O17.1
lncRNA847-5	AR	1	0	219616119	XLOC_000567
lncRNA848	AR	1	0	219730533	RP11-95P13.2
lncRNA850	AR	1	0	220552593	XLOC_000569
lncRNA851	AR	1	0	220660385	RP11-410C4.4
lncRNA852	AR	1	0	220667810	XLOC_000571
lncRNA856	AR	1	0	222014008	RP11-191N8.2
lncRNA856	AR	1	0	222014008	RP11-191N8.2
lncRNA856	AR	1	0	222014008	RP11-191N8.2
lncRNA856	AR	1	0	222014008	RP11-191N8.2
lncRNA856	AR	1	0	222014008	RP11-191N8.2
lncRNA856	AR	2	0	222014008	RP11-191N8.2
lncRNA859	AR	1	0	222560776	RP11-400N13.1
lncRNA860	AR	1	0	222628047	RP11-358H9.1
lncRNA860	AR	1	0	222628047	RP11-358H9.1
lncRNA861	AR	1	0	222765741	XLOC_001217
lncRNA861	AR	1	0	222765741	XLOC_001217
lncRNA862-1	AR	1	0	222988430	RP11-452F19.3
lncRNA862-2	AR	1	0	222988430	RP11-452F19.3
lncRNA864-2	AR	0	1	223317390	RP11-239E10.2
lncRNA865	AR	1	0	223354485	RP11-239E10.3
lncRNA868	AR	1	0	224196428	RP11-504P24.4
lncRNA869-1	AR	0	1	224295243	7SK
lncRNA869-2	AR	1	0	224298709	XLOC_001224
lncRNA870-1	AR	1	0	224400981	RP11-365O16.3
lncRNA870-1	AR	1	0	224400981	RP11-365O16.3
lncRNA870-2	AR	1	0	224398114	RP11-365O16.3
lncRNA870-2	AR	1	0	224398114	RP11-365O16.3
lncRNA871-1	AR	1	2	224716923	CNIH3
lncRNA871-3	AR	1	2	224716924	CNIH3
lncRNA871-4	AR	1	0	224703562	CNIH3
lncRNA871-6	AR	1	0	224701389	CNIH3
lncRNA871-6	AR	1	0	224701389	CNIH3
lncRNA874	AR	1	2	225072471	XLOC_001229
lncRNA877-1	AR	2	0	225923976	RP11-145A3.2
lncRNA877-1	AR	1	0	225923976	RP11-145A3.2
lncRNA877-1	AR	1	0	225923976	RP11-145A3.2
lncRNA877-1	AR	1	0	225923976	RP11-145A3.2
lncRNA877-2	AR	1	0	225898089	XLOC_000587
lncRNA877-3	AR	1	0	225888417	XLOC_000587
lncRNA877-3	AR	1	0	225888417	XLOC_000587
lncRNA877-3	AR	1	0	225888417	XLOC_000587
lncRNA877-3	AR	1	0	225888417	XLOC_000587
lncRNA877-4	AR	1	0	225888305	RP11-145A3.1
lncRNA877-4	AR	1	0	225888305	RP11-145A3.1
lncRNA877-4	AR	1	0	225888305	RP11-145A3.1
lncRNA877-4	AR	1	0	225888305	RP11-145A3.1
lncRNA877-5	AR	1	0	225888414	XLOC_000587
lncRNA877-5	AR	1	0	225888414	XLOC_000587
lncRNA877-5	AR	1	0	225888414	XLOC_000587
lncRNA877-5	AR	1	0	225888414	XLOC_000587
lncRNA877-6	AR	1	0	225888430	XLOC_000587
lncRNA877-6	AR	1	0	225888430	XLOC_000587
lncRNA877-6	AR	1	0	225888430	XLOC_000587
lncRNA877-6	AR	1	0	225888430	XLOC_000587
lncRNA880	AR	1	0	226633637	7SK
lncRNA883-1	AR	1	0	227581291	CTD-2090I13.1
lncRNA883-1	AR	1	0	227581291	CTD-2090I13.1
lncRNA883-1	AR	1	0	227581291	CTD-2090I13.1
lncRNA883-3	AR	1	0	227581291	BC039356
lncRNA883-3	AR	1	0	227581291	BC039356
lncRNA883-3	AR	1	0	227581291	BC039356
lncRNA884	AR	1	0	227708178	RP11-275O4.3
lncRNA885	AR	0	1	227922696	RP5-870F10.4
lncRNA886	AR	1	0	228395860	RP5-1139B12.2
lncRNA887	AR	1	0	228395860	RP11-245P10.6
lncRNA888	AR	1	0	228629593	XLOC_001241
lncRNA889-1	AR	1	1	228688982	XLOC_000600
lncRNA889-1	AR	1	1	228688982	XLOC_000600
lncRNA889-1	AR	0	1	228688982	XLOC_000600
lncRNA889-2	AR	1	0	228696524	XLOC_000600
lncRNA889-2	AR	1	0	228696524	XLOC_000600
lncRNA889-2	AR	1	0	228696524	XLOC_000600
lncRNA890	AR	1	0	229033564	XLOC_001242
lncRNA890	AR	1	0	229033564	XLOC_001242
lncRNA890	AR	1	0	229033564	XLOC_001242
lncRNA890	AR	1	0	229033564	XLOC_001242
lncRNA892	AR	1	0	229230652	RP5-1065P14.2
lncRNA893	AR	1	0	229363309	RP5-1061H20.5
lncRNA893	AR	1	0	229363309	RP5-1061H20.5
lncRNA893	AR	2	0	229363309	RP5-1061H20.5
lncRNA893	AR	1	0	229363309	RP5-1061H20.5
lncRNA893	AR	1	0	229363309	RP5-1061H20.5
lncRNA894-1	AR	1	0	229406750	RP5-1061H20.4
lncRNA894-1	AR	3	0	229406750	RP5-1061H20.4
lncRNA894-1	AR	1	0	229406750	RP5-1061H20.4
lncRNA894-1	AR	1	0	229406750	RP5-1061H20.4
lncRNA894-1	AR	1	0	229406750	RP5-1061H20.4
lncRNA894-1	AR	2	0	229406750	RP5-1061H20.4
lncRNA894-1	AR	2	0	229406750	RP5-1061H20.4
lncRNA894-2	AR	1	0	229406775	RP5-1061H20.4
lncRNA894-2	AR	3	0	229406775	RP5-1061H20.4
lncRNA894-2	AR	1	0	229406775	RP5-1061H20.4
lncRNA894-2	AR	1	0	229406775	RP5-1061H20.4
lncRNA894-2	AR	1	0	229406775	RP5-1061H20.4
lncRNA894-2	AR	2	0	229406775	RP5-1061H20.4
lncRNA894-2	AR	2	0	229406775	RP5-1061H20.4
lncRNA895	AR	0	1	229455026	XLOC_000601
lncRNA895	AR	0	1	229455026	XLOC_000601
lncRNA898	AR	1	0	229644088	AX747652
lncRNA898	AR	1	0	229644088	AX747652
lncRNA901	AR	2	0	230021499	RP11-286M16.1
lncRNA901	AR	1	1	230021499	RP11-286M16.1
lncRNA901	AR	3	0	230021499	RP11-286M16.1
lncRNA901	AR	1	0	230021499	RP11-286M16.1
lncRNA901	AR	1	0	230021499	RP11-286M16.1
lncRNA903	AR	1	0	230450245	XLOC_000605
lncRNA906	AR	1	0	230960453	RP5-858B6.1
lncRNA908-1	AR	1	0	231323373	RP5-1097F14.3
lncRNA908-2	AR	1	0	231322143	RP5-1097F14.3
lncRNA909	AR	1	0	231454149	XLOC_000609
lncRNA915	AR	1	0	232447237	RP4-743D20.1
lncRNA915	AR	1	0	232447237	RP4-743D20.1
lncRNA915	AR	2	0	232447237	RP4-743D20.1
lncRNA915	AR	1	0	232447237	RP4-743D20.1
lncRNA915	AR	2	0	232447237	RP4-743D20.1
lncRNA916	AR	1	0	232449867	XLOC_000616
lncRNA916	AR	1	0	232449867	XLOC_000616
lncRNA916	AR	2	0	232449867	XLOC_000616
lncRNA916	AR	1	0	232449867	XLOC_000616
lncRNA916	AR	2	0	232449867	XLOC_000616
lncRNA917-1	AR	2	1	232853816	RP11-66A2.1
lncRNA917-1	AR	1	0	232853816	RP11-66A2.1
lncRNA917-2	AR	2	0	232854525	XLOC_000617
lncRNA917-2	AR	1	0	232854525	XLOC_000617
lncRNA918-1	AR	1	0	232878461	RP11-66A2.2
lncRNA918-2	AR	1	0	232878449	XLOC_001259
lncRNA918-3	AR	1	0	232878755	XLOC_001259
lncRNA918-4	AR	1	0	232878449	XLOC_001259
lncRNA921-1	AR	1	0	233860206	XLOC_000620
lncRNA921-1	AR	1	0	233860206	XLOC_000620
lncRNA921-2	AR	1	0	233860044	XLOC_000620
lncRNA921-2	AR	1	0	233860044	XLOC_000620
lncRNA923-2	AR	1	0	234040678	RP4-799P18.4
lncRNA923-2	AR	1	0	234040678	RP4-799P18.4
lncRNA925-1	AR	1	0	234667511	RP5-855F14.1
lncRNA925-2	AR	1	0	234667522	BC040195
lncRNA925-3	AR	1	0	234667525	LOC100506795
lncRNA927	AR	1	0	234765056	LINC00184
lncRNA928-1	AR	1	0	234782034	BC032040
lncRNA928-1	AR	1	0	234782034	BC032040
lncRNA928-5	AR	1	0	234782034	RP4-781K5.4
lncRNA928-5	AR	1	0	234782034	RP4-781K5.4
lncRNA929-2	AR	1	0	234855189	XLOC_001264
lncRNA929-2	AR	2	0	234855189	XLOC_001264
lncRNA929-2	AR	2	0	234855189	XLOC_001264
lncRNA929-3	AR	1	0	234848736	XLOC_001263
lncRNA930	AR	1	0	234861147	RP4-781K5.8
lncRNA930	AR	2	0	234861147	RP4-781K5.8
lncRNA930	AR	2	0	234861147	RP4-781K5.8
lncRNA931-1	AR	1	0	235100203	XLOC_001265
lncRNA931-1	AR	1	0	235100203	XLOC_001265
lncRNA931-2	AR	0	1	235098935	RP11-443B7.1
lncRNA931-2	AR	0	1	235098935	RP11-443B7.1
lncRNA931-2	AR	0	1	235098935	RP11-443B7.1
lncRNA931-3	AR	1	0	235099574	RP11-443B7.1
lncRNA931-5	AR	1	0	235096128	XLOC_001265
lncRNA931-5	AR	1	0	235096128	XLOC_001265
lncRNA931-5	AR	1	0	235096128	XLOC_001265
lncRNA931-5	AR	2	1	235096128	XLOC_001265
lncRNA931-5	AR	2	1	235096128	XLOC_001265
lncRNA931-5	AR	1	0	235096128	XLOC_001265
lncRNA931-5	AR	1	1	235096128	XLOC_001265
lncRNA931-5	AR	2	1	235096128	XLOC_001265
lncRNA931-7	AR	1	0	235099746	BC016972
lncRNA931-8	AR	0	1	235098873	RP11-443B7.1
lncRNA931-8	AR	0	1	235098873	RP11-443B7.1
lncRNA931-8	AR	0	1	235098873	RP11-443B7.1
lncRNA931-9	AR	1	0	235096128	XLOC_001265
lncRNA931-9	AR	1	0	235096128	XLOC_001265
lncRNA931-9	AR	1	0	235096128	XLOC_001265
lncRNA931-9	AR	2	1	235096128	XLOC_001265
lncRNA931-9	AR	2	1	235096128	XLOC_001265
lncRNA931-9	AR	1	0	235096128	XLOC_001265
lncRNA931-9	AR	1	1	235096128	XLOC_001265
lncRNA931-9	AR	2	1	235096128	XLOC_001265
lncRNA931-10	AR	1	0	235099746	RP11-443B7.1
lncRNA931-11	AR	1	0	235105809	RP11-443B7.1
lncRNA931-11	AR	1	0	235105809	RP11-443B7.1
lncRNA931-11	AR	1	0	235105809	RP11-443B7.1
lncRNA931-12	AR	0	1	235097431	XLOC_001265
lncRNA931-12	AR	0	1	235097431	XLOC_001265
lncRNA931-12	AR	1	0	235097431	XLOC_001265
lncRNA931-12	AR	1	1	235097431	XLOC_001265
lncRNA931-12	AR	1	2	235097431	XLOC_001265
lncRNA931-12	AR	0	1	235097431	XLOC_001265
lncRNA931-12	AR	1	0	235097431	XLOC_001265
lncRNA931-12	AR	1	1	235097431	XLOC_001265
lncRNA931-13	AR	1	0	235104171	XLOC_001265
lncRNA931-13	AR	1	0	235104171	XLOC_001265
lncRNA933	AR	1	0	235491532	RP5-835G14.1
lncRNA933	AR	1	0	235491532	RP5-835G14.1
lncRNA933	AR	1	0	235491532	RP5-835G14.1
lncRNA936	AR	1	0	236107105	RP5-940F7.2
lncRNA936	AR	1	0	236107105	RP5-940F7.2
lncRNA937-2	AR	1	0	236120926	XLOC_000628
lncRNA937-2	AR	1	0	236120926	XLOC_000628
lncRNA938-1	AR	0	1	236260401	XLOC_000630
lncRNA938-1	AR	0	1	236260401	XLOC_000630
lncRNA938-1	AR	1	1	236260401	XLOC_000630
lncRNA938-1	AR	0	1	236260401	XLOC_000630
lncRNA938-1	AR	1	1	236260401	XLOC_000630
lncRNA938-1	AR	1	1	236260401	XLOC_000630
lncRNA938-2	AR	0	1	236260401	XLOC_000630
lncRNA938-2	AR	0	1	236260401	XLOC_000630
lncRNA938-2	AR	1	1	236260401	XLOC_000630
lncRNA938-2	AR	0	1	236260401	XLOC_000630
lncRNA938-2	AR	1	1	236260401	XLOC_000630
lncRNA938-2	AR	1	1	236260401	XLOC_000630
lncRNA938-3	AR	0	1	236260401	XLOC_000630
lncRNA938-3	AR	0	1	236260401	XLOC_000630
lncRNA938-3	AR	1	1	236260401	XLOC_000630
lncRNA938-3	AR	0	1	236260401	XLOC_000630
lncRNA938-3	AR	1	1	236260401	XLOC_000630
lncRNA938-3	AR	1	1	236260401	XLOC_000630
lncRNA938-4	AR	0	1	236260401	XLOC_000630
lncRNA938-4	AR	0	1	236260401	XLOC_000630
lncRNA938-4	AR	1	1	236260401	XLOC_000630
lncRNA938-4	AR	0	1	236260401	XLOC_000630
lncRNA938-4	AR	1	1	236260401	XLOC_000630
lncRNA938-4	AR	1	1	236260401	XLOC_000630
lncRNA946-1	AR	1	0	239870822	RP11-343J24.1
lncRNA946-2	AR	1	0	239882419	RP11-343J24.1
lncRNA946-2	AR	1	0	239882419	RP11-343J24.1
lncRNA947	AR	1	0	240063172	RP11-35L17.2
lncRNA951	AR	1	0	240821840	XLOC_001277
lncRNA951	AR	1	0	240821840	XLOC_001277
lncRNA951	AR	1	0	240821840	XLOC_001277
lncRNA951	AR	1	0	240821840	XLOC_001277
lncRNA952-1	AR	1	1	240906911	RP11-80B9.4
lncRNA952-1	AR	1	1	240906911	RP11-80B9.4
lncRNA952-2	AR	1	1	240906878	XLOC_001278
lncRNA952-2	AR	1	1	240906878	XLOC_001278
lncRNA952-3	AR	1	1	240906878	XLOC_001278
lncRNA952-3	AR	1	1	240906878	XLOC_001278
lncRNA961-2	AR	1	0	243265035	RP11-261C10.3
lncRNA961-5	AR	1	0	243265020	RP11-261C10.3
lncRNA969	AR	1	0	245293032	XLOC_000641
lncRNA969	AR	1	0	245293032	XLOC_000641
lncRNA969	AR	1	0	245293032	XLOC_000641
lncRNA970	AR	1	0	245397803	RP11-62I21.1
lncRNA973	AR	0	1	246196852	RP11-83A16.1
lncRNA973	AR	1	0	246196852	RP11-83A16.1
lncRNA983	AR	1	0	247802917	XLOC_000650
lncRNA988	AR	1	0	674577	RP11-809C18.3
lncRNA988	AR	1	0	674577	RP11-809C18.3
lncRNA992	AR	1	0	995366	XLOC_008337
lncRNA992	AR	1	0	995366	XLOC_008337
lncRNA992	AR	1	0	995366	XLOC_008337
lncRNA992	AR	1	0	995366	XLOC_008337
lncRNA997-1	AR	1	0	2055605	RP11-69C17.1
lncRNA997-2	AR	1	0	2056542	RP11-69C17.1
lncRNA997-3	AR	1	0	2056542	LOC282980
lncRNA1006	AR	1	0	3052722	RP11-118K6.2
lncRNA1006	AR	1	0	3052722	RP11-118K6.2
lncRNA1006	AR	1	0	3052722	RP11-118K6.2
lncRNA1007	AR	1	0	3089216	XLOC_008690
lncRNA1007	AR	1	0	3089216	XLOC_008690
lncRNA1007	AR	1	0	3089216	XLOC_008690
lncRNA1011	AR	2	0	3299402	RP11-298E9.6
lncRNA1011	AR	1	0	3299402	RP11-298E9.6
lncRNA1011	AR	2	0	3299402	RP11-298E9.6
lncRNA1012	AR	2	0	3308194	RP11-195B3.1
lncRNA1012	AR	1	0	3308194	RP11-195B3.1
lncRNA1012	AR	2	0	3308194	RP11-195B3.1
lncRNA1015	AR	1	0	3793258	RP11-184A2.3
lncRNA1015	AR	1	0	3793258	RP11-184A2.3
lncRNA1015	AR	1	0	3793258	RP11-184A2.3
lncRNA1015	AR	1	0	3793258	RP11-184A2.3
lncRNA1015	AR	2	0	3793258	RP11-184A2.3
lncRNA1017	AR	1	0	3876141	RP11-464C19.2
lncRNA1017	AR	1	0	3876141	RP11-464C19.2
lncRNA1019	AR	1	0	3937655	XLOC_008699
lncRNA1020-1	AR	1	0	3976710	RP11-464C19.3
lncRNA1020-1	AR	1	0	3976710	RP11-464C19.3
lncRNA1020-2	AR	1	0	3974895	RP11-464C19.3
lncRNA1020-2	AR	1	0	3974895	RP11-464C19.3
lncRNA1021-1	AR	0	1	3985204	XLOC_008357
lncRNA1021-1	AR	0	1	3985204	XLOC_008357
lncRNA1021-1	AR	1	0	3985204	XLOC_008357
lncRNA1021-1	AR	1	1	3985204	XLOC_008357
lncRNA1021-1	AR	1	0	3985204	XLOC_008357
lncRNA1021-1	AR	1	0	3985204	XLOC_008357
lncRNA1021-2	AR	1	0	3988244	XLOC_008357
lncRNA1021-2	AR	1	0	3988244	XLOC_008357
lncRNA1021-2	AR	1	0	3988244	XLOC_008357
lncRNA1021-2	AR	2	0	3988244	XLOC_008357
lncRNA1021-2	AR	1	0	3988244	XLOC_008357
lncRNA1021-2	AR	1	0	3988244	XLOC_008357
lncRNA1025	AR	0	1	4395529	XLOC_008360
lncRNA1025	AR	0	1	4395529	XLOC_008360
lncRNA1028-2	AR	1	0	4698992	RP11-117P22.1
lncRNA1030	AR	1	1	5276320	RP11-445P17.3
lncRNA1033	AR	1	0	5592847	XLOC_008708
lncRNA1033	AR	1	0	5592847	XLOC_008708
lncRNA1033	AR	1	0	5592847	XLOC_008708
lncRNA1033	AR	1	0	5592847	XLOC_008708
lncRNA1033	AR	1	0	5592847	XLOC_008708
lncRNA1034	AR	1	0	5606443	XLOC_008709
lncRNA1034	AR	1	0	5606443	XLOC_008709
lncRNA1034	AR	1	0	5606443	XLOC_008709
lncRNA1034	AR	1	0	5606443	XLOC_008709
lncRNA1035	AR	1	0	5608680	XLOC_008710
lncRNA1035	AR	1	0	5608680	XLOC_008710
lncRNA1035	AR	1	0	5608680	XLOC_008710
lncRNA1035	AR	1	0	5608680	XLOC_008710
lncRNA1039	AR	1	0	5726800	C10orf18
lncRNA1040-1	AR	1	0	5987712	RP11-536K7.3
lncRNA1040-1	AR	1	0	5987712	RP11-536K7.3
lncRNA1040-1	AR	2	0	5987712	RP11-536K7.3
lncRNA1040-1	AR	1	0	5987712	RP11-536K7.3
lncRNA1040-1	AR	1	0	5987712	RP11-536K7.3
lncRNA1040-2	AR	1	0	5987701	RP11-536K7.3
lncRNA1040-2	AR	1	0	5987701	RP11-536K7.3
lncRNA1040-2	AR	2	0	5987701	RP11-536K7.3
lncRNA1040-2	AR	1	0	5987701	RP11-536K7.3
lncRNA1040-2	AR	1	0	5987701	RP11-536K7.3
lncRNA1045	AR	1	0	6244656	RP11-414H17.5
lncRNA1046	AR	1	0	6316084	XLOC_008719
lncRNA1054-1	AR	1	0	6962434	RP11-799O21.2
lncRNA1056	AR	1	0	7139113	RP11-393K12.2
lncRNA1056	AR	1	0	7139113	RP11-393K12.2
lncRNA1056	AR	1	0	7139113	RP11-393K12.2
lncRNA1062	AR	1	0	7758692	RP11-264C14.3
lncRNA1062	AR	1	0	7758692	RP11-264C14.3
lncRNA1066-1	AR	1	0	8310268	GS1-756B1.2
lncRNA1066-2	AR	1	0	8310268	BC031880
lncRNA1074	AR	1	0	10100684	RP5-933E2.1
lncRNA1089	AR	1	0	13752414	RP11-295P9.6
lncRNA1090	AR	1	0	14033814	RP11-142M10.2
lncRNA1090	AR	3	1	14033814	RP11-142M10.2
lncRNA1090	AR	2	1	14033814	RP11-142M10.2
lncRNA1090	AR	1	0	14033814	RP11-142M10.2
lncRNA1090	AR	2	0	14033814	RP11-142M10.2
lncRNA1090	AR	4	1	14033814	RP11-142M10.2
lncRNA1092	AR	0	1	14694740	RP11-7C6.1
lncRNA1092	AR	0	1	14694740	RP11-7C6.1
lncRNA1094	AR	1	0	15279490	RP11-25G10.2
lncRNA1094	AR	1	0	15279490	RP11-25G10.2
lncRNA1097	AR	1	0	16763435	RP11-197M22.2
lncRNA1098	AR	1	0	17268897	RP11-124N14.4
lncRNA1098	AR	1	0	17268897	RP11-124N14.4
lncRNA1104	AR	0	1	19580409	RP11-49L2.1
lncRNA1108	AR	1	0	21463282	RP11-565H13.2
lncRNA1112	AR	1	0	22222071	7SK
lncRNA1112	AR	0	1	22222071	7SK
lncRNA1113-1	AR	1	0	22541000	LOC100130992
lncRNA1113-1	AR	1	0	22541000	LOC100130992
lncRNA1116	AR	1	0	22760543	XLOC_008411
lncRNA1116	AR	1	0	22760543	XLOC_008411
lncRNA1116	AR	2	0	22760543	XLOC_008411
lncRNA1116	AR	1	0	22760543	XLOC_008411
lncRNA1116	AR	1	0	22760543	XLOC_008411
lncRNA1116	AR	1	0	22760543	XLOC_008411
lncRNA1116	AR	1	0	22760543	XLOC_008411
lncRNA1117	AR	1	0	23384128	XLOC_008748
lncRNA1119	AR	1	0	24540350	RP11-183E9.3
lncRNA1124-1	AR	1	1	25940703	RP11-307B23.1
lncRNA1124-1	AR	1	1	25940703	RP11-307B23.1
lncRNA1124-1	AR	1	1	25940703	RP11-307B23.1
lncRNA1124-2	AR	1	1	25940661	XLOC_008416
lncRNA1124-2	AR	1	1	25940661	XLOC_008416
lncRNA1124-2	AR	1	1	25940661	XLOC_008416
lncRNA1124-3	AR	1	1	25940640	AK123440
lncRNA1124-3	AR	1	1	25940640	AK123440
lncRNA1124-3	AR	1	1	25940640	AK123440
lncRNA1136	AR	1	0	27271723	XLOC_008756
lncRNA1144-1	AR	1	1	29032480	XLOC_008424
lncRNA1144-3	AR	1	1	29032480	XLOC_008424
lncRNA1144-4	AR	1	0	29032673	RP11-478H13.1
lncRNA1145-1	AR	1	0	29085042	RP11-478H13.2
lncRNA1145-2	AR	1	0	29084979	LOC100507605
lncRNA1145-3	AR	1	0	29084902	RP11-478H13.2
lncRNA1145-4	AR	1	0	29084902	BC028422
lncRNA1145-5	AR	1	0	29084979	LOC100507605
lncRNA1145-6	AR	1	0	29084979	LOC100507605
lncRNA1146	AR	1	0	29095875	RP11-478H13.3
lncRNA1150	AR	1	0	29656221	XLOC_008430
lncRNA1150	AR	1	0	29656221	XLOC_008430
lncRNA1151-1	AR	1	1	29698485	RP11-534G20.3
lncRNA1151-2	AR	1	1	29698500	RP11-534G20.3
lncRNA1151-3	AR	1	1	29698475	RP11-534G20.3
lncRNA1151-4	AR	1	1	29698500	LOC387647
lncRNA1151-5	AR	1	1	29698482	LOC387647
lncRNA1159	AR	1	0	30843412	RP11-253D19.1
lncRNA1162	AR	2	0	31012179	RP11-14C22.6
lncRNA1163	AR	1	0	31099571	XLOC_008768
lncRNA1163	AR	1	0	31099571	XLOC_008768
lncRNA1163	AR	1	0	31099571	XLOC_008768
lncRNA1169	AR	1	0	32570613	RP11-166N17.3
lncRNA1170	AR	1	0	32636324	RP11-135A24.2
lncRNA1170	AR	1	0	32636324	RP11-135A24.2
lncRNA1171-1	AR	1	0	33405711	XLOC_008774
lncRNA1171-2	AR	1	0	33405600	RP11-342D11.3
lncRNA1172	AR	2	0	33608519	RP11-90B22.2
lncRNA1172	AR	2	0	33608519	RP11-90B22.2
lncRNA1173	AR	1	0	33819695	XLOC_008445
lncRNA1174	AR	1	0	33888968	RP11-476F14.1
lncRNA1174	AR	3	0	33888968	RP11-476F14.1
lncRNA1175	AR	1	0	33973682	RP13-259N13.2
lncRNA1177	AR	1	0	34198165	RP11-490O24.2
lncRNA1177	AR	1	0	34198165	RP11-490O24.2
lncRNA1177	AR	1	0	34198165	RP11-490O24.2
lncRNA1177	AR	1	0	34198165	RP11-490O24.2
lncRNA1177	AR	1	0	34198165	RP11-490O24.2
lncRNA1177	AR	1	0	34198165	RP11-490O24.2
lncRNA1177	AR	1	0	34198165	RP11-490O24.2
lncRNA1177	AR	1	0	34198165	RP11-490O24.2
lncRNA1178	AR	1	0	35104694	RP11-51B10.2
lncRNA1179-2	AR	1	1	35415585	RP11-297A16.2
lncRNA1179-2	AR	1	0	35415585	RP11-297A16.2
lncRNA1179-2	AR	1	0	35415585	RP11-297A16.2
lncRNA1179-2	AR	1	0	35415585	RP11-297A16.2
lncRNA1179-4	AR	1	1	35415588	RP11-297A16.2
lncRNA1179-4	AR	1	0	35415588	RP11-297A16.2
lncRNA1179-4	AR	1	0	35415588	RP11-297A16.2
lncRNA1179-4	AR	1	0	35415588	RP11-297A16.2
lncRNA1181	AR	1	1	36187891	RP11-309N24.1
lncRNA1181	AR	1	1	36187891	RP11-309N24.1
lncRNA1182	AR	1	0	36311804	XLOC_008450
lncRNA1183	AR	1	0	36378317	RP11-810B23.1
lncRNA1183	AR	1	0	36378317	RP11-810B23.1
lncRNA1184-1	AR	1	0	36727543	RP11-92J19.3
lncRNA1184-1	AR	1	0	36727543	RP11-92J19.3
lncRNA1184-2	AR	1	0	36727543	RP11-92J19.3
lncRNA1184-2	AR	1	0	36727543	RP11-92J19.3
lncRNA1188-1	AR	1	0	37600083	RP11-20F24.4
lncRNA1188-3	AR	1	0	37598112	RP11-20F24.4
lncRNA1201	AR	1	0	43366968	RP11-124O11.1
lncRNA1207-1	AR	0	1	44274074	RP11-272J7.4
lncRNA1207-1	AR	1	1	44274074	RP11-272J7.4
lncRNA1207-2	AR	0	1	44274317	XLOC_008791
lncRNA1207-2	AR	1	1	44274317	XLOC_008791
lncRNA1207-3	AR	0	1	44274273	RP11-272J7.4
lncRNA1207-3	AR	1	1	44274273	RP11-272J7.4
lncRNA1208-1	AR	1	0	44357350	XLOC_008473
lncRNA1208-2	AR	0	1	44354909	XLOC_008473
lncRNA1208-6	AR	0	1	44354858	LOC100506835
lncRNA1208-8	AR	1	0	44467602	XLOC_008473
lncRNA1208-8	AR	1	0	44467602	XLOC_008473
lncRNA1208-8	AR	1	0	44467602	XLOC_008473
lncRNA1208-8	AR	1	0	44467602	XLOC_008473
lncRNA1208-10	AR	1	0	44362703	XLOC_008473
lncRNA1208-13	AR	0	1	44476879	XLOC_008473
lncRNA1208-13	AR	0	1	44476879	XLOC_008473
lncRNA1208-14	AR	1	0	44461925	XLOC_008473
lncRNA1208-14	AR	1	0	44461925	XLOC_008473
lncRNA1208-14	AR	1	0	44461925	XLOC_008473
lncRNA1208-14	AR	1	0	44461925	XLOC_008473
lncRNA1209-1	AR	1	0	44789157	RP11-20J15.3
lncRNA1209-2	AR	1	0	44789628	XLOC_008795
lncRNA1211-2	AR	1	0	45449005	XLOC_008475
lncRNA1214-2	AR	1	0	45643337	LOC100133308
lncRNA1214-4	AR	1	0	45643340	RP11-445N18.4
lncRNA1216	AR	1	0	46762813	CR604707
lncRNA1217	AR	1	0	46790500	RP11-342C24.1
lncRNA1219	AR	1	0	47099716	RP11-314P12.2
lncRNA1219	AR	2	0	47099716	RP11-314P12.2
lncRNA1219	AR	2	0	47099716	RP11-314P12.2
lncRNA1219	AR	2	0	47099716	RP11-314P12.2
lncRNA1219	AR	3	1	47099716	RP11-314P12.2
lncRNA1219	AR	2	0	47099716	RP11-314P12.2
lncRNA1219	AR	3	0	47099716	RP11-314P12.2
lncRNA1224-1	AR	1	0	47679747	XLOC_008480
lncRNA1227	AR	1	0	48332197	RP11-463P17.1
lncRNA1228	AR	2	1	48355088	RP11-463P17.3
lncRNA1230-2	AR	1	0	48532615	XLOC_008811
lncRNA1230-3	AR	1	0	48532615	XLOC_008811
lncRNA1230-4	AR	1	0	48532615	XLOC_008811
lncRNA1239-1	AR	1	0	50345539	BC033360
lncRNA1239-2	AR	1	0	50345539	RP11-507P23.3
lncRNA1243	AR	0	1	52388909	RP11-50E11.3
lncRNA1246	AR	1	0	52724029	BC044765
lncRNA1249	AR	1	0	54073888	RP11-573I11.2
lncRNA1250-1	AR	1	0	54230293	RP11-346D6.6
lncRNA1250-2	AR	1	0	54215032	BC015429
lncRNA1250-3	AR	1	0	54215032	RP11-346D6.6
lncRNA1251-1	AR	1	0	54320865	RP11-556E13.1
lncRNA1252	AR	1	0	54703837	XLOC_008825
lncRNA1252	AR	1	0	54703837	XLOC_008825
lncRNA1263-1	AR	1	0	60272903	LOC728640
lncRNA1263-2	AR	1	0	60272903	LOC728640
lncRNA1265-1	AR	1	0	60759759	XLOC_008489
lncRNA1265-1	AR	1	0	60759759	XLOC_008489
lncRNA1265-1	AR	1	0	60759759	XLOC_008489
lncRNA1265-1	AR	1	0	60759759	XLOC_008489
lncRNA1265-1	AR	1	0	60759759	XLOC_008489
lncRNA1265-1	AR	2	0	60759759	XLOC_008489
lncRNA1265-2	AR	1	0	60820431	XLOC_008489
lncRNA1265-3	AR	1	1	60759272	XLOC_008489
lncRNA1265-3	AR	1	1	60759272	XLOC_008489
lncRNA1265-3	AR	1	1	60759272	XLOC_008489
lncRNA1265-3	AR	1	1	60759272	XLOC_008489
lncRNA1265-3	AR	1	1	60759272	XLOC_008489
lncRNA1265-3	AR	2	1	60759272	XLOC_008489
lncRNA1265-4	AR	1	1	60759385	RP11-456A18.1
lncRNA1265-4	AR	1	1	60759385	RP11-456A18.1
lncRNA1265-4	AR	1	0	60759385	RP11-456A18.1
lncRNA1265-4	AR	1	0	60759385	RP11-456A18.1
lncRNA1265-4	AR	1	1	60759385	RP11-456A18.1
lncRNA1265-4	AR	2	1	60759385	RP11-456A18.1
lncRNA1265-5	AR	1	0	60773443	XLOC_008489
lncRNA1265-5	AR	1	0	60773443	XLOC_008489
lncRNA1265-6	AR	1	1	60759262	XLOC_008489
lncRNA1265-6	AR	1	1	60759262	XLOC_008489
lncRNA1265-6	AR	1	1	60759262	XLOC_008489
lncRNA1265-6	AR	1	1	60759262	XLOC_008489
lncRNA1265-6	AR	1	1	60759262	XLOC_008489
lncRNA1265-6	AR	2	1	60759262	XLOC_008489
lncRNA1265-7	AR	1	1	60759262	XLOC_008489
lncRNA1265-7	AR	1	1	60759262	XLOC_008489
lncRNA1265-7	AR	1	1	60759262	XLOC_008489
lncRNA1265-7	AR	1	1	60759262	XLOC_008489
lncRNA1265-7	AR	1	1	60759262	XLOC_008489
lncRNA1265-7	AR	2	1	60759262	XLOC_008489
lncRNA1265-8	AR	1	0	60773503	XLOC_008489
lncRNA1265-8	AR	1	0	60773503	XLOC_008489
lncRNA1266	AR	1	0	61041906	RP11-443O13.3
lncRNA1266	AR	1	0	61041906	RP11-443O13.3
lncRNA1267	AR	1	0	61348907	RP11-135D11.2
lncRNA1267	AR	1	0	61348907	RP11-135D11.2
lncRNA1267	AR	1	0	61348907	RP11-135D11.2
lncRNA1267	AR	2	0	61348907	RP11-135D11.2
lncRNA1268	AR	1	0	62494099	RP11-131N11.4
lncRNA1268	AR	0	1	62494099	RP11-131N11.4
lncRNA1268	AR	3	1	62494099	RP11-131N11.4
lncRNA1268	AR	2	0	62494099	RP11-131N11.4
lncRNA1268	AR	1	0	62494099	RP11-131N11.4
lncRNA1268	AR	1	0	62494099	RP11-131N11.4
lncRNA1270	AR	1	0	62927455	XLOC_008832
lncRNA1271-1	AR	1	0	63238854	XLOC_008495
lncRNA1271-2	AR	1	0	63241607	XLOC_008495
lncRNA1272-1	AR	1	0	63581160	XLOC_008833
lncRNA1272-2	AR	1	0	63554210	XLOC_008833
lncRNA1272-2	AR	0	1	63554210	XLOC_008833
lncRNA1272-2	AR	1	1	63554210	XLOC_008833
lncRNA1272-3	AR	1	0	63581004	RP11-491H19.1
lncRNA1278-1	AR	1	0	65647064	CR622643
lncRNA1279	AR	1	0	65797040	RP11-174J11.1
lncRNA1285	AR	1	0	68685791	LRRTM3
lncRNA1286	AR	1	0	68685791	RP11-344A5.1
lncRNA1288	AR	1	0	69869249	7SK
lncRNA1288	AR	1	0	69869249	7SK
lncRNA1293	AR	1	0	71335562	RP11-343J3.2
lncRNA1294-1	AR	1	0	71426983	RP11-242G20.1
lncRNA1294-1	AR	1	0	71426983	RP11-242G20.1
lncRNA1294-1	AR	1	0	71426983	RP11-242G20.1
lncRNA1294-1	AR	1	0	71426983	RP11-242G20.1
lncRNA1294-1	AR	1	0	71426983	RP11-242G20.1
lncRNA1294-2	AR	1	0	71426991	RP11-242G20.1
lncRNA1294-2	AR	1	0	71426991	RP11-242G20.1
lncRNA1294-2	AR	1	0	71426991	RP11-242G20.1
lncRNA1294-2	AR	1	0	71426991	RP11-242G20.1
lncRNA1294-2	AR	1	0	71426991	RP11-242G20.1
lncRNA1298	AR	1	0	72575703	RP11-432J9.4
lncRNA1301	AR	1	0	72728283	XLOC_008509
lncRNA1314	AR	1	0	76784009	RP11-77G23.5
lncRNA1316-1	AR	1	0	77056254	RP11-399K21.6
lncRNA1316-1	AR	1	0	77056254	RP11-399K21.6
lncRNA1316-2	AR	1	0	77056147	RP11-399K21.6
lncRNA1316-2	AR	1	0	77056147	RP11-399K21.6
lncRNA1316-3	AR	1	0	77056140	ZNF503-AS1
lncRNA1316-3	AR	1	0	77056140	ZNF503-AS1
lncRNA1316-4	AR	1	0	77056186	RP11-399K21.6
lncRNA1316-4	AR	1	0	77056186	RP11-399K21.6
lncRNA1316-5	AR	1	0	77056140	ZNF503-AS1
lncRNA1316-5	AR	1	0	77056140	ZNF503-AS1
lncRNA1316-6	AR	1	0	77056140	ZNF503-AS1
lncRNA1316-6	AR	1	0	77056140	ZNF503-AS1
lncRNA1316-7	AR	1	0	77056140	RP11-399K21.6
lncRNA1316-7	AR	1	0	77056140	RP11-399K21.6
lncRNA1316-8	AR	1	0	77056140	ZNF503-AS1
lncRNA1316-8	AR	1	0	77056140	ZNF503-AS1
lncRNA1318	AR	1	0	77502497	RP11-367B6.2
lncRNA1318	AR	1	0	77502497	RP11-367B6.2
lncRNA1318	AR	1	0	77502497	RP11-367B6.2
lncRNA1318	AR	2	0	77502497	RP11-367B6.2
lncRNA1318	AR	1	0	77502497	RP11-367B6.2
lncRNA1318	AR	1	0	77502497	RP11-367B6.2
lncRNA1318	AR	2	0	77502497	RP11-367B6.2
lncRNA1322-1	AR	1	0	78907409	RP11-180I22.2
lncRNA1322-2	AR	1	0	78908049	RP11-180I22.2
lncRNA1323	AR	1	0	79073698	RP11-328K22.1
lncRNA1323	AR	1	0	79073698	RP11-328K22.1
lncRNA1323	AR	1	0	79073698	RP11-328K22.1
lncRNA1326-2	AR	1	0	79938927	XLOC_008524
lncRNA1326-2	AR	1	0	79938927	XLOC_008524
lncRNA1326-2	AR	1	0	79938927	XLOC_008524
lncRNA1327-3	AR	1	0	80053598	RP11-90J7.2
lncRNA1328	AR	1	0	80456779	RP11-31E13.2
lncRNA1328	AR	1	0	80456779	RP11-31E13.2
lncRNA1329-1	AR	1	0	80720437	XLOC_008863
lncRNA1329-5	AR	1	0	80722151	RP11-202P11.1
lncRNA1330-1	AR	1	0	80826911	LOC283050
lncRNA1330-2	AR	1	0	80828536	LOC283050
lncRNA1330-3	AR	1	0	80827225	RP11-202P11.1
lncRNA1332	AR	1	0	81137298	XLOC_008866
lncRNA1332	AR	1	1	81137298	XLOC_008866
lncRNA1332	AR	1	0	81137298	XLOC_008866
lncRNA1332	AR	1	0	81137298	XLOC_008866
lncRNA1337	AR	1	0	81546199	RP11-119F19.2
lncRNA1338-1	AR	1	0	81586240	RP11-773D16.1
lncRNA1338-6	AR	1	0	81586272	RP11-773D16.1
lncRNA1338-10	AR	1	0	81586350	RP11-773D16.1
lncRNA1338-11	AR	1	0	81598816	XLOC_008530
lncRNA1339-1	AR	1	0	81967465	BC009626
lncRNA1339-1	AR	1	0	81967465	BC009626
lncRNA1339-2	AR	1	0	81967465	LOC439990
lncRNA1339-2	AR	1	0	81967465	LOC439990
lncRNA1339-3	AR	1	0	81967964	RP11-40F6.2
lncRNA1339-3	AR	1	0	81967964	RP11-40F6.2
lncRNA1340	AR	0	1	82093526	RP11-36D19.8
lncRNA1341-3	AR	0	1	82289324	XLOC_008535
lncRNA1341-3	AR	0	1	82289324	XLOC_008535
lncRNA1342	AR	1	0	82409552	RP11-514F8.2
lncRNA1345-1	AR	1	0	83992675	C10orf100
lncRNA1345-1	AR	1	0	83992675	C10orf100
lncRNA1345-3	AR	1	0	83992676	C10orf100
lncRNA1345-3	AR	1	0	83992676	C10orf100
lncRNA1346	AR	1	0	85435195	RP11-344L13.2
lncRNA1353-1	AR	1	0	87192620	XLOC_008539
lncRNA1353-2	AR	1	0	87192618	RP11-475D12.2
lncRNA1356	AR	2	0	87340216	XLOC_008882
lncRNA1356	AR	1	0	87340216	XLOC_008882
lncRNA1360-1	AR	1	0	88281977	XLOC_008542
lncRNA1360-2	AR	1	0	88281701	RP11-77P6.2
lncRNA1361	AR	2	0	88854952	RP11-96C23.9
lncRNA1361	AR	1	0	88854952	RP11-96C23.9
lncRNA1361	AR	2	0	88854952	RP11-96C23.9
lncRNA1361	AR	2	0	88854952	RP11-96C23.9
lncRNA1366-1	AR	1	0	89367768	RP11-57C13.6
lncRNA1366-1	AR	1	0	89367768	RP11-57C13.6
lncRNA1366-2	AR	1	0	89367741	RP11-57C13.6
lncRNA1366-2	AR	1	0	89367741	RP11-57C13.6
lncRNA1368	AR	2	0	89623194	RP11-380G5.2
lncRNA1368	AR	1	0	89623194	RP11-380G5.2
lncRNA1368	AR	1	0	89623194	RP11-380G5.2
lncRNA1373-1	AR	1	1	91043393	RP11-149I23.3
lncRNA1373-2	AR	1	1	91043521	RP11-149I23.3
lncRNA1373-3	AR	1	1	91043562	RP11-149I23.3
lncRNA1373-4	AR	1	1	91043555	RP11-149I23.3
lncRNA1378-1	AR	1	0	91662743	XLOC_008554
lncRNA1381-1	AR	1	0	92214454	RP11-94M14.2
lncRNA1381-2	AR	1	0	92222473	RP11-94M14.3
lncRNA1381-3	AR	1	0	92214454	RP11-94M14.2
lncRNA1381-4	AR	1	0	92214436	RP11-94M14.2
lncRNA1381-5	AR	1	0	92300562	RP11-15K3.1
lncRNA1383-1	AR	1	0	92741634	XLOC_008559
lncRNA1383-1	AR	1	0	92741634	XLOC_008559
lncRNA1388-2	AR	1	0	93556347	XLOC_008905
lncRNA1388-2	AR	1	0	93556347	XLOC_008905
lncRNA1388-2	AR	1	0	93556347	XLOC_008905
lncRNA1388-2	AR	1	0	93556347	XLOC_008905
lncRNA1388-4	AR	1	0	93557953	RP11-251A15.4
lncRNA1388-4	AR	1	0	93557953	RP11-251A15.4
lncRNA1388-4	AR	1	0	93557953	RP11-251A15.4
lncRNA1388-4	AR	1	0	93557953	RP11-251A15.4
lncRNA1390	AR	1	0	95748252	XLOC_008567
lncRNA1390	AR	1	0	95748252	XLOC_008567
lncRNA1393-2	AR	1	0	96928182	RP11-310E22.5
lncRNA1393-2	AR	1	0	96928182	RP11-310E22.5
lncRNA1397	AR	1	0	99094563	XLOC_008573
lncRNA1398-2	AR	0	1	99582227	XLOC_008575
lncRNA1399	AR	1	0	100164851	CR623142
lncRNA1401	AR	1	1	101190947	RP11-441O15.3
lncRNA1401	AR	1	1	101190947	RP11-441O15.3
lncRNA1401	AR	1	1	101190947	RP11-441O15.3
[truncated: 13,138 more rows]
