# Supplementary material for: Identification of androgen-responsive lncRNAs as diagnostic and prognostic markers for prostate cancer
Source: Oncotarget. 2016 Aug 19;7(37):60503–18. doi: 10.18632/oncotarget.11391 (PMC5312399; doi:10.18632/oncotarget.11391)
Supplement: Supplementary file 3 [file oncotarget-07-60503-s003.xlsx]

## Sheet: Sheet2
Probe Name	FC (abs)	Regulation	DHT + 0h	DHT + 2h	Ensembl Transcript ID	Gene Symbol	Chr
oebiotech_09219	47.0231	up	3.60608	9.16138	ENST00000419431	LINC00308	Chr 21
A_21_P0010982	41.7934	up	8.16812	13.5533		MALAT1	Chr 11
oebiotech_16752	37.038	up	3.71117	8.92211	ENST00000425771	GAS5	Chr 1
oebiotech_17693	35.0549	up	9.77281	14.9044	ENST00000508832	MALAT1	Chr 11
A_21_P0011477	29.8294	up	3.74345	8.64212	ENST00000440946	AP000525.10	Chr 14
A_21_P0010981	24.6977	up	9.12633	13.7526		MALAT1	Chr 11
oebiotech_18226	22.76	up	3.38262	7.89105	ENST00000541416	SNHG1	Chr 11
A_19_P00321332	22.0108	up	5.19408	9.65422		NEAT1	Chr 11
A_19_P00318409	18.8714	up	7.40685	11.645		NEAT1	Chr 11
oebiotech_17448	18.2497	up	8.13678	12.3266	ENST00000499732	NEAT1	Chr 11
A_21_P0011024	17.1376	up	7.40528	11.5044		NEAT1	Chr 11
oebiotech_18307	15.7888	up	3.40249	7.38332	ENST00000545688	SNHG1	Chr 11
A_21_P0010980	15.7811	up	9.95632	13.9364		MALAT1	Chr 11
A_19_P00321333	15.6749	up	6.70898	10.6794		NEAT1	Chr 11
A_21_P0006020	14.4552	up	3.3393	7.19281	ENST00000455583	RP11-470F18.1	Chr 9
oebiotech_16404	14.0161	up	6.90084	10.7099	ENST00000501122	NEAT1	Chr 11
oebiotech_10712	13.9843	up	3.68009	7.48582	ENST00000434264	RP11-206L10.9	Chr 1
A_21_P0012979	12.9176	up	3.71324	7.4045	ENST00000514048	RP11-1023L17.1	Chr 5
A_24_P93736	11.7409	up	3.34978	6.90326		FLJ40292	Chr 9
oebiotech_17904	11.3469	up	3.51865	7.02288	ENST00000521951	PVT1	Chr 8
A_24_P873659	11.3216	up	9.10514	12.6061		MALAT1	Chr 11
oebiotech_01030	11.3035	up	3.40294	6.90163	ENST00000426991	ANKRD10-IT1	Chr 13
A_21_P0002731	11.2188	down	7.06707	3.57922	ENST00000425195	AC098973.2	Chr 3
A_21_P0006014	11.1937	up	4.27523	7.75984	ENST00000422178	AC016745.3	Chr 9
oebiotech_08545	11.0946	up	3.41617	6.88796	ENST00000443771	RP11-53B5.1	Chr 9
oebiotech_10361	11.0553	up	4.18405	7.65071	ENST00000435542	RP11-328D5.1	Chr 1
A_24_P693321	10.7051	up	5.38456	8.80479		LOC100190986	Chr 16
A_21_P0011236	10.6735	up	3.48901	6.90498	ENST00000453395	LA16c-83F12.6	Chr 22
oebiotech_18291	10.1598	up	4.31889	7.66369	ENST00000544983	SNHG1	Chr 11
oebiotech_16702	9.62694	up	5.04254	8.30962	ENST00000422183	GAS5	Chr 1
oebiotech_17759	9.3355	up	3.37185	6.59458	ENST00000512617	PVT1	Chr 8
A_21_P0012341	9.28498	up	3.54386	6.75876		PI4KAP1	Chr 22
oebiotech_04445	8.40317	up	3.38919	6.46012	ENST00000523781	CTB-17P3.4	Chr 5
oebiotech_18211	8.08184	up	3.68911	6.7038	ENST00000540865	SNHG1	Chr 11
A_33_P3263538	8.07687	up	6.44204	9.45584		NEAT1	Chr 11
oebiotech_08486	8.04352	up	3.46926	6.47708	ENST00000427778	RP11-492E3.51	Chr 9
A_21_P0000829	7.95066	up	4.86231	7.85338		LOC100506233	Chr 11
A_21_P0001153	7.45552	up	3.54406	6.44237	ENST00000457387	LOC100131564	Chr 1
oebiotech_06232	7.41657	up	4.83904	7.72979	ENST00000558952	CRNDE	Chr 16
A_21_P0000830	7.2586	up	3.55735	6.41704		LOC100506233	Chr 11
oebiotech_18213	7.04084	up	6.30024	9.11599	ENST00000540904	SNHG1	Chr 11
A_21_P0010454	6.90666	up	3.62285	6.41084		LOC100271722	Chr 22
oebiotech_16700	6.90058	up	8.58998	11.3767	ENST00000422008	GAS5	Chr 1
A_19_P00322977	6.55863	up	5.08444	7.79783		FLJ43663	Chr 7
A_19_P00315593	6.49965	down	8.9803	6.27994	ENST00000521373	CTB-43E15.2	Chr 5
A_19_P00320625	6.38028	up	4.60146	7.27508		TUG1	Chr 22
A_21_P0010684	6.29553	up	5.36682	8.02115	ENST00000457084	RP11-206L10.9	Chr 1
A_21_P0008289	6.1433	up	3.51244	6.13146	ENST00000440946	AP000525.10	Chr 14
oebiotech_18280	6.04095	up	4.21242	6.80719	ENST00000544550	SNHG1	Chr 11
A_21_P0013303	5.95907	up	5.56516	8.14024	ENST00000413875	SEPT7P2	Chr 7
A_19_P00318715	5.86913	up	5.91695	8.4701		FLJ43663	Chr 7
oebiotech_18093	5.82061	up	5.3873	7.92847	ENST00000535689	SNHG1	Chr 11
oebiotech_16935	5.81105	up	6.55581	9.09461	ENST00000436656	GAS5	Chr 1
A_21_P0010685	5.79	up	3.4001	5.93366	ENST00000429505	RP11-206L10.9	Chr 1
oebiotech_17153	5.71231	up	3.52164	6.03571	ENST00000451213	RP11-421L21.3	Chr 1
A_19_P00321962	5.63695	up	3.38836	5.88328	ENST00000413645	AP000473.5	Chr 21
oebiotech_03509	5.54418	down	5.88913	3.41815	ENST00000509185	RP11-434D11.4	Chr 5
oebiotech_05305	5.50558	up	5.19039	7.65129	ENST00000545923	RP11-313F23.4	Chr 12
oebiotech_09824	5.49708	up	4.57622	7.03488	ENST00000315707	LINC00324	Chr 17
oebiotech_10130	5.45449	down	7.38067	4.93323	ENST00000450677	RP11-135D11.2	Chr 10
A_19_P00316682	5.30655	up	3.55505	5.96282	ENST00000509530	CTC-276P9.3	Chr 5
oebiotech_07174	5.26227	down	5.70515	3.30947	ENST00000565008	LINC00304	Chr 16
oebiotech_17875	5.19345	up	3.62816	6.00485	ENST00000520348	SNHG6	Chr 8
A_19_P00315759	5.19051	up	3.63022	6.0061		FLJ43663	Chr 7
oebiotech_09980	5.17031	down	5.7174	3.34715	ENST00000452659	LINC00426	Chr 13
oebiotech_22519	5.14663	down	7.34489	4.98126	ENST00000517270	NRON	Chr 9
oebiotech_02715	5.13026	up	3.33911	5.69814	ENST00000458080	CTA-292E10.6	Chr 22
oebiotech_17255	5.05722	up	5.11125	7.4496	ENST00000458220	GAS5	Chr 1
A_21_P0010978	5.03756	up	5.5188	7.85152		NEAT1	Chr 11
A_19_P00808846	5.00464	up	7.43183	9.75509	ENST00000413645	AP000473.5	Chr 21
oebiotech_04678	4.97812	up	3.46559	5.78119	ENST00000527774	RP11-109E10.1	Chr 11
oebiotech_16703	4.96262	up	7.26987	9.58097	ENST00000422207	GAS5	Chr 1
oebiotech_16974	4.93635	up	3.5499	5.85334	ENST00000438810	RP11-191L9.4	Chr 22
oebiotech_03057	4.91059	down	8.41336	6.11747	ENST00000499481	RP11-620J15.2	Chr 12
oebiotech_04533	4.90369	down	5.74825	3.45438	ENST00000524966	RP11-677I18.4	Chr 11
A_24_P110291	4.89511	up	6.26716	8.5585		LOC100129917	Chr 4
A_21_P0005951	4.8933	up	6.05068	8.34149		PVT1	Chr 8
A_21_P0000539	4.88326	up	3.52873	5.81657		LOC100286793	Chr 1
oebiotech_07798	4.85299	up	6.98771	9.26659	ENST00000569149	TUG1	Chr 22
oebiotech_10447	4.83148	down	6.37031	4.09784	ENST00000441085	RP11-98G7.1	Chr 1
oebiotech_05225	4.81218	down	5.67169	3.405	ENST00000543403	RP11-49K4.2	Chr 11
A_21_P0004084	4.77858	up	3.31714	5.57372	ENST00000504573	CTB-129O4.1	Chr 5
A_19_P00320796	4.77492	up	10.0211	12.2766		TUG1	Chr 22
oebiotech_01984	4.73617	up	4.19432	6.43804	ENST00000444093	KB-318B8.7	Chr 22
A_19_P00321067	4.71674	down	7.13337	4.89558		MIAT	Chr 22
A_23_P326142	4.7137	up	3.41269	5.64955		C7orf54	Chr 7
A_21_P0003588	4.69486	up	4.68351	6.91459	ENST00000478425	STIM2	Chr 4
A_33_P3518572	4.68909	up	10.8272	13.0565	ENST00000547804	LOC100287314	Chr 12
oebiotech_04913	4.65375	up	3.3908	5.6092	ENST00000532866	RP11-50B3.4	Chr 11
oebiotech_02035	4.61951	up	3.86133	6.06907	ENST00000445039	RP4-784A16.5	Chr 1
A_19_P00320120	4.57504	up	8.73732	10.9311		TUG1	Chr 22
oebiotech_10503	4.5616	down	8.27259	6.08305	ENST00000417385	RP11-24P14.1	Chr 1
A_21_P0013436	4.55117	up	5.79853	7.98477	ENST00000442578	GS1-124K5.2	Chr 7
A_32_P132860	4.54432	up	3.37924	5.5633		UNQ6494	Chr 9
oebiotech_16580	4.54426	up	3.35753	5.54157	ENST00000415236	AC009948.5	Chr 2
A_19_P00805006	4.52466	up	3.37462	5.55243		MALAT1	Chr 11
oebiotech_02194	4.52315	down	7.80258	5.62525	ENST00000447899	RP11-565P22.2	Chr 1
oebiotech_17184	4.51328	up	3.55975	5.73393	ENST00000453026	AC009948.5	Chr 2
A_21_P0011383	4.50967	up	3.37326	5.54628		UBE2Q2P2	Chr 15
A_21_P0005297	4.45619	down	6.41958	4.26377	ENST00000439751	AC011290.4	Chr 7
A_19_P00807057	4.44778	up	8.99245	11.1455		TUG1	Chr 22
oebiotech_10305	4.42063	down	10.9385	8.79421	ENST00000436739	RP5-858B6.1	Chr 1
A_19_P00325015	4.38098	up	8.8273	10.9586		TUG1	Chr 22
A_19_P00811561	4.37631	up	8.66174	10.7915		TUG1	Chr 22
oebiotech_16899	4.36044	up	3.34108	5.46556	ENST00000433843	SNHG5	Chr 6
A_23_P68868	4.35931	up	9.00132	11.1254		TUG1	Chr 22
A_21_P0001550	4.34234	up	4.93283	7.0513	ENST00000457025	LOC100131564	Chr 1
A_21_P0006464	4.32813	down	7.93701	5.82327	ENST00000456631	RP1-137H15.2	Chr X
A_21_P0011742	4.31891	up	6.77407	8.88474		LOC100506930	Chr 19
oebiotech_08706	4.31269	down	6.72594	4.61735	ENST00000453564	AC099342.1	Chr 7
oebiotech_16723	4.30445	up	4.09238	6.19821	ENST00000424044	FLVCR1-AS1	Chr 1
A_32_P150876	4.29048	up	4.71753	6.81867		LOC339290	Chr 18
A_21_P0010137	4.27425	up	3.41687	5.51254	ENST00000434081	LINC00163	Chr 21
A_33_P3325643	4.21773	down	7.72086	5.64439	ENST00000382045	LINC00487	Chr 2
A_19_P00315693	4.21052	up	9.3287	11.4027		TUG1	Chr 22
A_33_P3352887	4.20731	up	3.70766	5.78056	ENST00000433084	LOC388692	Chr 1
oebiotech_01894	4.18433	up	3.86403	5.92903	ENST00000442428	RP11-272P10.2	Chr 9
oebiotech_18202	4.16314	up	8.29473	10.3524	ENST00000540687	TUG1	Chr 22
A_19_P00320119	4.16255	up	8.69375	10.7512		TUG1	Chr 22
oebiotech_04562	4.16053	down	7.6014	5.54463	ENST00000525573	RP1-276E15.1	Chr 11
A_21_P0013925	4.15871	up	3.38696	5.4431		LOC388692	Chr 1
A_33_P3824237	4.12825	down	7.61347	5.56794		LOC439990	Chr 10
A_21_P0001220	4.12345	down	6.67002	4.62617	ENST00000439570	RP11-61J19.2	Chr 1
A_21_P0013131	4.11445	down	7.35223	5.31153	ENST00000450618	RP3-340B19.3	Chr 6
A_21_P0011696	4.07755	up	3.52189	5.5496		LOC100506930	Chr 19
oebiotech_04907	4.06706	down	7.91639	5.8924	ENST00000532735	RP11-748C4.1	Chr 11
oebiotech_17617	4.00522	up	3.36565	5.36754	ENST00000504984	RP11-420A23.1	Chr 4
A_33_P3371270	3.93257	up	6.14346	8.11893		TUG1	Chr 22
oebiotech_17674	3.91409	down	8.28278	6.31411	ENST00000508004	RP11-326C3.11	Chr 11
A_21_P0007456	3.91119	down	8.28517	6.31756	ENST00000526612	RP11-326C3.7	Chr 11
A_21_P0012349	3.91107	up	3.54178	5.50934	ENST00000456279	ZDHHC8P1	Chr 22
oebiotech_10711	3.90552	up	3.44533	5.41084	ENST00000443772	RP11-206L10.9	Chr 1
oebiotech_09265	3.90533	down	6.66539	4.69995	ENST00000420710	RP5-827L5.2	Chr 20
oebiotech_09543	3.89236	up	3.39448	5.35512	ENST00000441217	AC073046.25	Chr 2
oebiotech_10528	3.89033	down	7.55213	5.59224	ENST00000423410	RP4-586O15.1	Chr 1
A_21_P0006057	3.88562	down	7.06934	5.11119	ENST00000435157	RP11-344B5.3	Chr 9
oebiotech_00283	3.87075	down	7.80568	5.85307	ENST00000413721	LINC00313	Chr 21
oebiotech_18311	3.86108	up	6.75267	8.70167	ENST00000545920	SNHG1	Chr 11
oebiotech_16533	3.84892	up	8.92647	10.8709	ENST00000412059	GAS5	Chr 1
A_19_P00320478	3.84276	up	10	11.9422	ENST00000449463	RP3-390M24.1	Chr 6
A_19_P00328886	3.83685	up	5.00756	6.94748		TUG1	Chr 22
oebiotech_00140	3.83564	up	5.08364	7.0231	ENST00000400362	BX322557.10	Chr 21
oebiotech_06981	3.82716	up	8.73022	10.6665	ENST00000563812	TUG1	Chr 22
A_21_P0000506	3.81198	up	5.41185	7.34239		SUZ12P	Chr 17
oebiotech_04783	3.80995	up	3.53276	5.46253	ENST00000530201	CTD-2516F10.2	Chr 11
A_21_P0000655	3.77238	up	7.04538	8.96086	ENST00000503185	LOC100129917	Chr 4
oebiotech_18386	3.7426	down	8.01939	6.11536	ENST00000548087	CTD-2384A14.1	Chr 14
A_21_P0006327	3.73803	down	7.60628	5.704	ENST00000454408	RP11-65J3.3	Chr 9
A_21_P0000535	3.71065	up	4.99864	6.89031		LINC00173	Chr 12
A_19_P00322101	3.70951	down	7.264	5.37278		LOC100506190	Chr 9
A_32_P389770	3.69879	down	7.31486	5.42781	ENST00000525678	KIRREL3-AS3	Chr 11
A_24_P500422	3.69653	up	3.43388	5.32005		LOC730101	Chr 6
oebiotech_10639	3.69022	up	4.57674	6.46044	ENST00000430320	RP1-65J11.1	Chr 1
A_21_P0011021	3.68561	up	8.87654	10.7584	ENST00000526488	LOC650368	Chr 11
A_21_P0006109	3.67303	down	7.68355	5.80658	ENST00000425370	RP11-123K19.1	Chr 9
A_19_P00320875	3.66008	down	10.0694	8.19756	ENST00000435485	RP11-308N19.1	Chr 9
oebiotech_09641	3.65654	down	7.15528	5.2848	ENST00000440785	AC016768.1	Chr 2
oebiotech_19660	3.64238	up	3.41133	5.27621	ENST00000457998	AC034220.3	Chr 5
oebiotech_08576	3.62512	down	7.17099	5.31296	ENST00000455583	RP11-470F18.1	Chr 9
oebiotech_04507	3.61369	down	7.49543	5.64196	ENST00000524410	RP11-430H10.1	Chr 11
A_21_P0005308	3.60157	down	7.28439	5.43576	ENST00000457372	GS1-278J22.1	Chr 7
oebiotech_17208	3.59776	down	6.90374	5.05664	ENST00000454833	TMEM191A	Chr 22
oebiotech_04414	3.58324	down	7.70583	5.86456	ENST00000523459	RP11-231D20.2	Chr 8
A_21_P0014288	3.5775	up	3.35688	5.19584		ANKRD10-IT1	Chr
A_19_P00808852	3.55521	up	3.77322	5.60315	ENST00000535211	C14orf33	Chr 14
A_21_P0005228	3.52896	up	13.6712	15.4905	ENST00000450016	AC004854.4	Chr 7
oebiotech_02173	3.52016	up	3.4032	5.21884	ENST00000447478	RP4-534N18.2	Chr 1
A_21_P0010703	3.50708	up	3.44363	5.2539	ENST00000443284	RP11-67L3.4	Chr 1
A_21_P0008559	3.50494	up	3.32507	5.13446		LOC145837	Chr 15
oebiotech_16682	3.50155	up	6.50518	8.31317	ENST00000421068	GAS5	Chr 1
oebiotech_06388	3.45697	up	3.49805	5.28755	ENST00000560208	CRNDE	Chr 16
oebiotech_10713	3.44661	up	10.6026	12.3878	ENST00000429505	RP11-206L10.9	Chr 1
oebiotech_09621	3.44144	down	8.02597	6.24295	ENST00000422558	AC073218.1	Chr 2
A_21_P0003521	3.43832	down	7.06387	5.28216	ENST00000512989	CTB-191D16.1	Chr 4
A_19_P00316933	3.41869	down	8.62218	6.84873	ENST00000519241	RP11-513O17.2	Chr 8
oebiotech_03734	3.38983	up	3.43361	5.19482	ENST00000513690	RP11-380D23.2	Chr 4
oebiotech_04018	3.38897	down	8.01429	6.25344	ENST00000518994	RP11-231D20.2	Chr 8
A_21_P0005324	3.37556	down	7.96419	6.20907	ENST00000435466	AC003088.1	Chr 7
oebiotech_10318	3.37315	down	8.80268	7.04859	ENST00000446145	RP11-239E10.3	Chr 1
A_19_P00321345	3.36064	up	3.37154	5.12027	ENST00000433310	AF131217.1	Chr 21
A_21_P0001124	3.34404	up	4.28118	6.02278	ENST00000412378	RP11-7O11.3	Chr 1
A_33_P3421200	3.3373	up	4.83223	6.57091	ENST00000310542	FLJ10661	Chr 8
A_21_P0008558	3.32062	up	4.73205	6.4635		LOC145837	Chr 15
A_19_P00320722	3.3158	up	3.55591	5.28527		LOC100131089	Chr 15
oebiotech_17124	3.31378	down	8.52502	6.79654	ENST00000449350	RP11-407B7.1	Chr 3
oebiotech_18126	3.30949	up	7.41677	9.14338	ENST00000537024	SNHG1	Chr 11
A_32_P137399	3.29996	up	3.43945	5.16189	ENST00000335142	C14orf33	Chr 14
A_19_P00321886	3.27294	up	3.47826	5.18885		FLJ43663	Chr 7
oebiotech_10596	3.27198	up	3.50541	5.21558	ENST00000427292	RP4-794H19.1	Chr 1
A_21_P0010483	3.26952	up	5.08009	6.78917		LOC100271722	Chr 22
A_19_P00315524	3.26501	down	7.60439	5.8973		MIAT	Chr 22
oebiotech_08680	3.26189	down	8.16316	6.45745	ENST00000421965	AC006159.4	Chr 7
oebiotech_04431	3.25623	down	7.28149	5.57828	ENST00000523671	MEG3	Chr 14
A_21_P0000978	3.25229	down	8.70218	7.00073	ENST00000451914	RP4-710M16.2	Chr 1
A_19_P00320579	3.24787	up	5.4932	7.19269		FLJ43663	Chr 7
oebiotech_09181	3.24484	up	3.36677	5.06492	ENST00000437194	AL035610.2	Chr 21
A_33_P3502914	3.23865	up	3.89212	5.58751	ENST00000255890	ZDHHC8P1	Chr 22
A_19_P00316934	3.23795	down	7.01363	5.31855	ENST00000519241	RP11-513O17.2	Chr 8
oebiotech_02558	3.22803	up	6.38358	8.07424	ENST00000455116	AP001625.5	Chr 21
oebiotech_05229	3.21756	down	8.30313	6.61716	ENST00000543558	RP11-121J20.1	Chr 12
oebiotech_08883	3.21539	up	3.45053	5.13552	ENST00000442184	RP3-417O22.3	Chr 6
oebiotech_10436	3.20779	up	3.63557	5.31715	ENST00000430905	RP11-227F8.2	Chr 1
oebiotech_08753	3.19517	up	3.36778	5.04368	ENST00000427017	RP1-182D15.2	Chr 6
A_33_P3257503	3.19121	up	5.88973	7.56383	ENST00000427063	LOC387647	Chr 10
oebiotech_05184	3.18374	up	4.58386	6.25458	ENST00000541888	RP1-102E24.8	Chr 12
A_21_P0002149	3.1688	down	6.83827	5.17434	ENST00000457178	AC124861.1	Chr 2
A_19_P00316000	3.16676	up	3.47453	5.13754		FLJ43663	Chr 7
A_21_P0000538	3.1654	up	3.97893	5.64132		LOC100286793	Chr 1
oebiotech_08739	3.16352	down	7.83938	6.17785	ENST00000453798	AC073094.4	Chr 7
oebiotech_00906	3.15825	down	8.79735	7.13823	ENST00000424450	RP11-122K13.12	Chr 10
oebiotech_00863	3.15572	down	7.62896	5.971	ENST00000423500	RP1-45I4.2	Chr 6
oebiotech_09159	3.15344	down	7.67896	6.02203	ENST00000419881	LINC00310	Chr 21
oebiotech_03974	3.14033	up	4.58986	6.24078	ENST00000518535	RP11-723D22.2	Chr 8
oebiotech_17273	3.13212	up	6.14498	7.79212	ENST00000461448	SNHG12	Chr 1
A_21_P0013451	3.11193	up	6.93119	8.56899	ENST00000421965	AC006159.4	Chr 7
oebiotech_00008	3.09972	down	8.58295	6.95082	ENST00000314957	CTD-2201E18.3	Chr 5
A_21_P0010641	3.08887	up	3.49668	5.12377	ENST00000430107	RP4-655J12.4	Chr 1
A_21_P0012990	3.08184	down	6.74263	5.11884	ENST00000507733	CTC-537E7.3	Chr 5
A_21_P0001176	3.07598	up	3.47551	5.09656	ENST00000452883	RP11-458D21.1	Chr 1
oebiotech_03443	3.07126	down	7.40375	5.78492	ENST00000507997	RP11-254I22.1	Chr 5
oebiotech_17912	3.05752	up	6.94807	8.56043	ENST00000522414	PVT1	Chr 8
oebiotech_02361	3.05285	up	3.60821	5.21837	ENST00000451486	CTA-292E10.6	Chr 22
A_21_P0002042	3.0524	down	7.24488	5.63493	ENST00000438736	AC016735.3	Chr 2
oebiotech_18678	3.05152	down	7.49327	5.88374	ENST00000448264	RP11-145A3.1	Chr 1
A_21_P0002413	3.04129	down	7.18551	5.58083	ENST00000421581	AC016768.1	Chr 2
oebiotech_00278	3.03437	down	6.83061	5.22922	ENST00000413586	AC124944.5	Chr 3
A_33_P3328365	3.02825	down	10.0411	8.44259	ENST00000430181	TSPEAR-AS1	Chr 21
oebiotech_01336	3.02749	up	3.44502	5.04314	ENST00000432411	AP001619.2	Chr 21
A_19_P00810491	3.02664	down	7.39515	5.79744	ENST00000457669	AP000696.2	Chr 21
A_21_P0006412	3.02186	down	6.86533	5.26989	ENST00000454113	RP6-1O2.1	Chr X
oebiotech_08904	3.01046	down	7.0367	5.44672	ENST00000449463	RP3-390M24.1	Chr 6
A_33_P3445679	3.00868	down	7.26974	5.68061		FLJ42392	Chr 13
oebiotech_00879	3.00601	down	8.21949	6.63164	ENST00000423942	RP11-417B4.2	Chr 9
oebiotech_01259	3.00073	down	10.33	8.74469	ENST00000430912	RP13-766D20.2	Chr 17
oebiotech_10040	2.99729	down	7.88557	6.30191	ENST00000414581	RP11-168C9.1	Chr 10
A_19_P00809697	2.98959	down	7.59232	6.01237	ENST00000417705	RP11-54O7.3	Chr 1
oebiotech_16602	2.98764	down	7.18047	5.60147	ENST00000416438	LINC00475	Chr 9
oebiotech_17905	2.9761	up	3.42383	4.99726	ENST00000521996	RP11-37B2.1	Chr 8
A_21_P0009187	2.9738	up	9.08931	10.6616	ENST00000456090	SMCR2	Chr 17
A_19_P00316479	2.97001	down	8.58722	7.01675		LOC553137	Chr 6
oebiotech_02848	2.96618	up	6.09444	7.66305	ENST00000471248	RP11-34P13.7	Chr 1
A_21_P0008125	2.9421	down	8.48084	6.924		LOC100506394	Chr 13
A_32_P185317	2.92445	down	7.8505	6.30233	ENST00000480284	LOC645249	Chr 7
oebiotech_18053	2.92385	down	7.12262	5.57475	ENST00000533759	RP11-867G23.10	Chr 11
oebiotech_16934	2.92186	down	7.64912	6.10223	ENST00000436618	TMEM191A	Chr 22
oebiotech_01554	2.91309	down	9.17743	7.63489	ENST00000436151	AC011899.9	Chr 7
oebiotech_04120	2.90983	down	9.68424	8.1433	ENST00000520300	CTB-33O18.2	Chr 5
oebiotech_00743	2.90787	up	3.48153	5.0215	ENST00000421614	RP11-235C23.5	Chr 9
A_21_P0006320	2.90696	down	6.73628	5.19677	ENST00000414976	RP11-379C10.1	Chr 9
A_23_P79572	2.90676	up	4.1911	5.73052		MGC16025	Chr 2
oebiotech_04619	2.90507	up	3.37987	4.91844	ENST00000526706	CTD-2516F10.2	Chr 11
oebiotech_02472	2.90214	up	5.90539	7.4425	ENST00000453576	RP11-34P13.7	Chr 1
A_23_P400603	2.89376	up	5.45086	6.98381	ENST00000450704	MGC21881	Chr 9
oebiotech_00510	2.88842	down	6.43843	4.90815	ENST00000417513	ZDHHC20-IT1	Chr 13
A_21_P0012143	2.88754	down	7.13668	5.60684	ENST00000437920	RP1-148H17.1	Chr 20
oebiotech_04165	2.88578	down	9.55026	8.0213	ENST00000520820	KB-431C1.4	Chr 8
A_21_P0008707	2.88008	down	10.1788	8.6527		PWRN2	Chr 15
A_33_P3392000	2.86713	up	15.615	17.1347	ENST00000398924	LOC100506190	Chr 9
A_21_P0012980	2.86658	up	3.36738	4.88672	ENST00000508395	RP11-1023L17.1	Chr 5
A_21_P0004179	2.86487	down	6.14535	4.62689	ENST00000450613	RP11-114J13.1	Chr 5
A_21_P0010751	2.86093	up	3.42221	4.9387	ENST00000447500	RP11-206L10.8	Chr 1
oebiotech_02238	2.86029	down	8.22427	6.70811	ENST00000448698	AC078942.1	Chr 7
oebiotech_00325	2.85317	up	3.42937	4.94194	ENST00000414377	GS1-115G20.1	Chr 1
A_21_P0010702	2.84541	down	6.74536	5.23672	ENST00000454285	RP11-543D5.1	Chr 1
oebiotech_04271	2.84499	down	5.42031	3.91189	ENST00000522028	RP11-486M23.2	Chr 8
oebiotech_17823	2.84069	up	7.72876	9.235	ENST00000517525	PVT1	Chr 8
A_33_P3232624	2.83675	up	8.6527	10.1569	ENST00000446912	LOC100288069	Chr 1
A_21_P0011963	2.82873	up	3.63391	5.13406	ENST00000455215	LOC440905	Chr 2
A_21_P0007224	2.81896	down	6.65395	5.15879	ENST00000527519	CTD-2655K5.1	Chr 11
A_33_P3802969	2.80204	up	3.44009	4.92657	ENST00000450575	LOC285740	Chr 6
oebiotech_08791	2.79486	down	7.92879	6.44601	ENST00000449072	RP11-518I13.1	Chr 6
oebiotech_16975	2.79114	down	9.23704	7.75619	ENST00000439050	AC009299.3	Chr 2
oebiotech_02662	2.78856	up	4.00763	5.48715	ENST00000457162	AF129075.5	Chr 21
oebiotech_08953	2.78554	down	10.662	9.18405	ENST00000445172	RP1-153P14.3	Chr 6
A_21_P0004690	2.78159	down	10.2435	8.76759	ENST00000458017	RP11-204P2.3	Chr 6
A_23_P25746	2.77697	down	8.47174	6.99822	ENST00000553596	C14orf128	Chr 14
A_21_P0002750	2.77664	up	3.95187	5.42521	ENST00000498832	RP11-20B7.1	Chr 3
oebiotech_18146	2.77449	up	8.14445	9.61667	ENST00000537965	SNHG1	Chr 11
oebiotech_05515	2.77385	up	6.06013	7.53202	ENST00000551067	CTD-2311B13.1	Chr 14
A_21_P0005307	2.77071	down	8.61854	7.14828	ENST00000441295	RP11-153N17.1	Chr 7
oebiotech_07831	2.76412	up	9.96166	11.4285	ENST00000569384	TUG1	Chr 22
oebiotech_03346	2.76087	down	6.32233	4.85721	ENST00000506148	RP11-556I14.1	Chr 4
oebiotech_01546	2.7506	down	8.43338	6.97364	ENST00000436056	AC073115.7	Chr 7
oebiotech_17821	2.74048	down	6.31517	4.86074	ENST00000517335	RP11-175K6.1	Chr 5
oebiotech_05571	2.73313	up	4.38435	5.8349	ENST00000552532	RP11-263K4.5	Chr 12
A_33_P3313622	2.7306	up	7.52221	8.97142		MIR17HG	Chr 13
oebiotech_09299	2.72595	up	3.44402	4.89078	ENST00000435301	RP11-112L6.3	Chr 20
oebiotech_22476	2.72531	down	9.5988	8.15238	ENST00000443783	LINC00229	Chr 22
A_21_P0006669	2.72188	up	4.83216	6.27676	ENST00000434552	RP11-490O24.2	Chr 10
A_21_P0004047	2.70925	down	7.67043	6.23253	ENST00000506392	CTC-313D10.1	Chr 5
A_21_P0001977	2.70797	down	6.60388	5.16666	ENST00000415628	LOC151484	Chr 2
A_21_P0002074	2.69967	up	5.08829	6.52107	ENST00000419865	AC109826.1	Chr 2
A_21_P0009183	2.67851	down	8.14831	6.72687	ENST00000442532	RP13-766D20.2	Chr 17
oebiotech_04178	2.6684	up	3.61704	5.03302	ENST00000520980	CTD-2283N19.1	Chr 5
oebiotech_21960	2.66387	up	8.64373	10.0573		LOC100129917	Chr 4
oebiotech_02130	2.6623	down	12.3991	10.9864	ENST00000446686	RP4-784A16.4	Chr 1
A_21_P0006115	2.65761	down	8.86878	7.45865	ENST00000452377	RP11-399H11.3	Chr 9
oebiotech_08857	2.65502	down	7.08549	5.67677	ENST00000421737	RP1-124C6.1	Chr 6
A_19_P00320927	2.65045	down	9.34478	7.93855		LOC100292680	Chr 12
A_21_P0010729	2.64619	down	8.48495	7.08103	ENST00000433084	LOC388692	Chr 1
A_33_P3576853	2.6455	up	6.27843	7.68197		LOC254128	Chr 2
A_19_P00319890	2.64501	down	6.96637	5.56309		LINC00313	Chr 21
oebiotech_10017	2.63969	down	6.90129	5.50092	ENST00000449694	AP003774.5	Chr 11
oebiotech_04111	2.6226	down	7.61275	6.22175	ENST00000520149	RP11-157E21.1	Chr 8
A_33_P3388536	2.61078	down	6.81984	5.43536		LOC728752	Chr 19
A_33_P3255434	2.58934	down	8.27237	6.89978		MEG3	Chr 14
A_21_P0009618	2.58638	down	7.35208	5.98115		LOC284276	Chr 18
oebiotech_16805	2.5857	up	9.01964	10.3902	ENST00000428504	RP11-206L10.2	Chr 1
A_19_P00322219	2.57614	down	6.55195	5.18674		MIAT	Chr 22
A_19_P00809614	2.57223	up	4.26597	5.62899		MALAT1	Chr 11
oebiotech_04644	2.57194	down	6.93506	5.5722	ENST00000527135	RP11-350D17.2	Chr 11
A_21_P0000886	2.57113	down	7.10976	5.74736		LOC100288122	Chr 18
oebiotech_05549	2.56721	down	7.46361	6.10341	ENST00000552061	RP3-405J10.3	Chr 12
A_33_P3701149	2.56225	down	6.39957	5.04216		LINC00475	Chr 9
A_33_P3877739	2.56224	down	11.5206	10.1632		SMCR2	Chr 17
oebiotech_04999	2.56011	down	10.7487	9.39246	ENST00000534584	RP13-870H17.3	Chr 11
oebiotech_04852	2.55328	down	7.31205	5.9597	ENST00000531627	RP1-17K7.2	Chr 11
A_33_P3355937	2.54332	up	6.11356	7.46028		LOC284276	Chr 18
oebiotech_09316	2.53944	down	6.66066	5.31615	ENST00000428529	RP5-1030M6.3	Chr 20
oebiotech_09376	2.53291	down	10.326	8.98516	ENST00000429853	RP4-726N1.2	Chr 20
A_33_P3318791	2.52911	down	5.44567	4.10704		RMST	Chr 12
oebiotech_17123	2.52498	down	7.43911	6.10283	ENST00000449339	AP000253.1	Chr 21
oebiotech_16524	2.52204	down	7.24506	5.91047	ENST00000409054	LINC00152	Chr 2
A_19_P00316493	2.51504	down	7.47542	6.14484	ENST00000452701	AC011995.1	Chr 2
oebiotech_17322	2.50779	up	6.49002	7.81644	ENST00000474814	SNHG12	Chr 1
A_21_P0001805	2.50759	down	7.66369	6.33739	ENST00000430529	AC079779.6	Chr 2
A_21_P0013302	2.50293	up	5.26309	6.58671	ENST00000413875	SEPT7P2	Chr 7
A_21_P0003403	2.50164	down	7.80802	6.48514	ENST00000503009	RP11-400D2.3	Chr 4
oebiotech_04446	2.49948	down	7.3549	6.03327	ENST00000523784	KB-1615E4.3	Chr 8
oebiotech_08657	2.49775	down	6.32348	5.00285	ENST00000430626	AC026904.1	Chr 8
oebiotech_01143	2.49303	down	10.9898	9.67188	ENST00000428967	AC004538.3	Chr 7
oebiotech_21876	2.48928	down	10.4082	9.09243		SRSF10	Chr 1
A_21_P0001154	2.48056	down	9.16929	7.85862	ENST00000414039	RP11-148B18.4	Chr 1
oebiotech_09256	2.47717	up	4.81481	6.1235	ENST00000458368	RP4-697K14.3	Chr 20
oebiotech_05932	2.47498	down	7.15244	5.84502	ENST00000556407	MEG3	Chr 14
A_21_P0011500	2.47034	up	8.4771	9.78181	ENST00000417964	LOC100288069	Chr 1
oebiotech_18514	2.46684	down	8.07829	6.77563	ENST00000552201	RP11-767I20.1	Chr 12
oebiotech_04341	2.45659	down	9.58944	8.29278	ENST00000522768	RP11-156K13.1	Chr 8
oebiotech_19447	2.45568	up	8.41718	9.7133	ENST00000521091	TUG1	Chr 22
oebiotech_03268	2.45484	down	10.9672	9.67152	ENST00000504735	RP11-166D18.1	Chr 3
A_21_P0002097	2.44839	down	7.01756	5.72572	ENST00000441053	AC067960.1	Chr 2
A_21_P0010749	2.44633	up	7.07437	8.36499	ENST00000491962	LOC100288069	Chr 1
oebiotech_17784	2.4429	up	6.858	8.14659	ENST00000513868	PVT1	Chr 8
A_21_P0013438	2.44133	up	6.86904	8.1567	ENST00000429320	GS1-124K5.2	Chr 7
A_21_P0005940	2.43846	up	5.8337	7.11968	ENST00000520259	RP11-333A23.4	Chr 8
oebiotech_17923	2.43003	up	6.67939	7.96036	ENST00000523190	PVT1	Chr 8
oebiotech_04326	2.42986	down	10.668	9.38713	ENST00000522640	CTD-2373N4.5	Chr 8
A_21_P0002053	2.42178	down	6.45494	5.17887	ENST00000457668	AC007381.3	Chr 2
oebiotech_03110	2.41828	down	6.96714	5.69316	ENST00000501122	NEAT1	Chr 11
oebiotech_04132	2.41589	down	6.50399	5.23144	ENST00000520443	CTC-329D1.3	Chr 5
A_19_P00811286	2.40991	down	10.8044	9.53545		FLJ42709	Chr 5
A_24_P233078	2.40863	down	12.318	11.0498	ENST00000441253	PYY2	Chr 17
oebiotech_10171	2.40837	down	11.18	9.91197	ENST00000416310	RP11-14C22.6	Chr 10
A_33_P3254996	2.38624	down	8.8569	7.60216		DSCR9	Chr 21
oebiotech_17921	2.36921	up	4.76105	6.00546	ENST00000522963	PVT1	Chr 8
A_21_P0005592	2.36824	up	4.41106	5.65488	ENST00000480919	AC093627.9	Chr 7
A_33_P3421203	2.36723	down	8.31606	7.07286		FLJ10661	Chr 8
A_21_P0010337	2.35992	down	8.80683	7.56809	ENST00000449652	AC000036.4	Chr 22
oebiotech_18264	2.35897	down	6.35827	5.12011	ENST00000543573	RP11-712B9.2	Chr 11
oebiotech_17031	2.35894	down	9.20571	7.96757	ENST00000442222	TMEM191A	Chr 22
oebiotech_16399	2.35892	up	6.46378	7.70191	ENST00000519077	TUG1	Chr 22
oebiotech_09072	2.35807	down	7.05581	5.8182	ENST00000417957	RP11-375H17.1	Chr 22
A_21_P0000615	2.35066	down	8.52024	7.28717	ENST00000429269	LINC00184	Chr 1
A_24_P389285	2.35049	up	4.23721	5.47017	ENST00000467238	C7orf54	Chr 7
oebiotech_01496	2.3409	down	9.93189	8.70483	ENST00000435037	ARHGEF7-AS1	Chr 13
oebiotech_02505	2.34056	down	6.99005	5.7632	ENST00000454005	RASA3-IT1	Chr 13
A_21_P0004678	2.34004	down	9.3009	8.07437	ENST00000458693	RP1-249I4.2	Chr 6
A_21_P0005247	2.33672	down	6.58173	5.35724	ENST00000416593	AC004012.1	Chr 7
oebiotech_18511	2.33091	down	7.38189	6.16099	ENST00000552063	RP11-493L12.4	Chr 12
A_21_P0010374	2.32831	down	7.09444	5.87516	ENST00000415655	RP1-231P7P.1	Chr 22
oebiotech_04472	2.32467	down	9.79792	8.58089	ENST00000524035	MEG3	Chr 14
A_19_P00321697	2.32168	up	5.03071	6.24588		LINC00313	Chr 21
A_21_P0007233	2.31464	down	9.74379	8.53301	ENST00000529369	RP11-660L16.2	Chr 11
oebiotech_09343	2.31412	down	11.1674	9.95698	ENST00000432834	RP5-860P4.2	Chr 20
A_19_P00812582	2.3117	up	4.67533	5.88428		TUG1	Chr 22
A_21_P0010338	2.30796	down	7.86167	6.65505	ENST00000424770	LA16c-4G1.3	Chr 22
oebiotech_17286	2.30365	up	4.03111	5.23503	ENST00000464115	SNHG12	Chr 1
A_21_P0004136	2.30144	up	4.61442	5.81696	ENST00000515199	CTC-537E7.2	Chr 5
oebiotech_00459	2.30046	down	6.1185	4.91657	ENST00000416468	BX322559.3	Chr 21
oebiotech_01774	2.30013	down	6.79277	5.59106	ENST00000440196	RP5-857K21.3	Chr 1
A_21_P0000926	2.29922	down	8.73535	7.5342		LOC100130417	Chr 1
oebiotech_02638	2.29687	down	7.23694	6.03727	ENST00000456740	CTA-747E2.10	Chr 22
A_19_P00321075	2.28795	up	7.71211	8.90617		PVT1	Chr 8
A_21_P0005020	2.28124	down	6.79936	5.60954	ENST00000376242	PSORS1C3	Chr 6
A_32_P46594	2.27905	up	7.40586	8.5943		LOC145837	Chr 15
oebiotech_10613	2.26841	up	3.77392	4.9556	ENST00000445070	RP11-330M19.1	Chr 1
A_21_P0001244	2.26382	down	8.95926	7.7805	ENST00000451766	RP11-443B7.1	Chr 1
oebiotech_02810	2.26286	up	6.71005	7.88819	ENST00000466343	RP4-791M13.3	Chr 1
A_33_P3714477	2.24942	up	4.64275	5.8123		LOC285972	Chr 7
oebiotech_02002	2.24608	down	9.07797	7.91056	ENST00000444381	RP3-508I15.9	Chr 22
A_21_P0010308	2.2443	down	8.17629	7.01002		LOC100506334	Chr 21
A_33_P3378895	2.24135	down	7.89474	6.73038	ENST00000530228	LOC340357	Chr 8
A_19_P00320108	2.23584	down	9.97339	8.81257	ENST00000435466	AC003088.1	Chr 7
A_21_P0008877	2.23319	down	8.27582	7.11672		LOC100507501	Chr 16
A_21_P0012330	2.22398	up	7.14553	8.29867	ENST00000453395	LA16c-83F12.6	Chr 22
A_19_P00322533	2.22144	up	7.21237	8.36387		CRNDE	Chr 16
oebiotech_09040	2.21892	down	8.1055	6.95564	ENST00000447372	RP5-983L19.2	Chr 22
oebiotech_17927	2.21654	up	5.74138	6.88969	ENST00000523328	PVT1	Chr 8
A_33_P3263417	2.21616	up	4.01419	5.16225		FLJ43663	Chr 7
A_21_P0013299	2.2109	up	4.83719	5.98182		SEPT7P2	Chr 7
A_21_P0007250	2.20939	up	6.11052	7.25417		LOC100506233	Chr 11
oebiotech_00349	2.20622	down	8.22856	7.08698	ENST00000414686	RP11-421L21.2	Chr 1
A_19_P00321223	2.20224	up	5.50682	6.64579	ENST00000437696	RP11-359G22.2	Chr 20
A_19_P00322432	2.20103	down	7.08319	5.94501	ENST00000423704	AC108488.4	Chr 2
A_19_P00316034	2.19791	down	10.2864	9.15026		SNHG11	Chr 20
A_21_P0001085	2.18817	down	6.34866	5.21894	ENST00000432961	RP11-54O7.3	Chr 1
oebiotech_16808	2.18801	down	10.6322	9.50263	ENST00000428752	TMEM191A	Chr 22
oebiotech_04909	2.17926	down	9.18586	8.06202	ENST00000532768	RP11-91I20.3	Chr 8
oebiotech_21955	2.16752	down	7.36932	6.25327		LOC728752	Chr 19
A_21_P0007982	2.1658	down	9.25412	8.13922	ENST00000417079	LINC00426	Chr 13
A_33_P3422787	2.16497	down	6.61771	5.50336	ENST00000495094	WWTR1-AS1	Chr 3
oebiotech_00550	2.16454	down	8.49189	7.37784	ENST00000418292	CTA-292E10.6	Chr 22
oebiotech_04285	2.16034	up	4.66747	5.77873	ENST00000522190	RP11-503E24.2	Chr 8
oebiotech_09551	2.15057	down	10.6265	9.52177	ENST00000433065	AC007422.1	Chr 2
A_23_P325119	2.14882	down	8.47306	7.36952		SNHG11	Chr 20
oebiotech_08695	2.14568	down	9.00082	7.89939	ENST00000430426	AC004947.2	Chr 7
oebiotech_08874	2.14424	up	4.20714	5.30761	ENST00000436659	RP1-60O19.1	Chr 6
A_21_P0013812	2.13731	down	7.31623	6.22043	ENST00000448597	LOC286442	Chr X
oebiotech_02070	2.1359	down	8.73967	7.64482	ENST00000445532	AP001271.3	Chr 11
A_19_P00808382	2.13177	down	6.49237	5.40032		LOC100506334	Chr 21
oebiotech_08498	2.12725	down	6.84427	5.75528	ENST00000427080	RP11-344B5.4	Chr 9
oebiotech_02695	2.11599	down	6.29341	5.21208	ENST00000457707	RP5-971N18.3	Chr 20
A_21_P0013422	2.11187	up	6.92436	8.00287	ENST00000413357	SEPT7P2	Chr 7
oebiotech_17926	2.10978	down	9.23108	8.15399	ENST00000523301	RP11-175K6.1	Chr 5
A_33_P3299232	2.10136	up	5.98582	7.05715	ENST00000390289	LOC96610	Chr 22
oebiotech_17919	2.09977	up	8.35808	9.4283	ENST00000522875	PVT1	Chr 8
A_21_P0010073	2.09185	down	8.07347	7.00869		KCNQ2	Chr 20
A_21_P0009910	2.08861	down	6.17238	5.10984	ENST00000414598	RP4-583K8.1	Chr 20
oebiotech_05100	2.08717	down	6.7086	5.64705	ENST00000538355	RP11-783K16.5	Chr 11
oebiotech_04215	2.07153	down	10.2156	9.16485	ENST00000521428	RP11-103H7.2	Chr 8
A_19_P00316667	2.06636	down	8.29219	7.2451	ENST00000517491	AC145110.1	Chr 8
A_21_P0009674	2.06635	down	7.91308	6.866	ENST00000426213	AC012314.20	Chr 19
A_21_P0013324	2.06586	up	6.88141	7.92815	ENST00000412091	GS1-124K5.3	Chr 7
oebiotech_16789	2.06288	down	6.67898	5.63432	ENST00000427501	SNHG5	Chr 6
A_21_P0005949	2.05321	up	7.94288	8.98077		PVT1	Chr 8
oebiotech_03176	2.05093	down	5.78767	4.75139	ENST00000502790	RP11-692D12.1	Chr 4
A_21_P0001978	2.05001	down	7.90737	6.87174	ENST00000434807	AC012507.3	Chr 2
oebiotech_08741	2.04508	down	5.82902	4.79686	ENST00000462565	AC093627.9	Chr 7
oebiotech_04373	2.04168	down	6.0057	4.97594	ENST00000523083	RP11-893F2.13	Chr 17
A_19_P00322121	2.04124	down	8.59371	7.56427		LOC100506190	Chr 9
A_21_P0003075	2.03383	down	8.18343	7.15923	ENST00000421006	RP11-78H24.1	Chr 3
oebiotech_17609	2.03084	up	8.1797	9.20178	ENST00000504719	PVT1	Chr 8
oebiotech_03863	2.02301	down	8.22633	7.20982	ENST00000517365	RP11-26J3.1	Chr 8
oebiotech_00923	2.02266	down	6.89044	5.87418	ENST00000424657	RP3-395M20.2	Chr 1
oebiotech_09070	2.0205	down	9.43656	8.42185	ENST00000521091	TUG1	Chr 22
A_21_P0010699	2.01598	down	8.03128	7.0198	ENST00000430320	RP1-65J11.1	Chr 1
oebiotech_05417	2.00944	down	8.53593	7.52913	ENST00000548631	RP11-1103G16.1	Chr 14
A_21_P0012877	2.00728	up	6.99057	7.99581	ENST00000491962	LOC100288069	Chr 1
oebiotech_00504	2.00331	down	6.85385	5.85146	ENST00000417447	RP11-135A24.2	Chr 10
oebiotech_03271	2.00223	down	6.96891	5.9673	ENST00000504748	AC078852.1	Chr 4
A_21_P0011990	2.00139	down	8.00238	7.00137	ENST00000445174	LOC646324	Chr 2
