# Supplementary material for: Identification of androgen-responsive lncRNAs as diagnostic and prognostic markers for prostate cancer
Source: Oncotarget. 2016 Aug 19;7(37):60503–18. doi: 10.18632/oncotarget.11391 (PMC5312399; doi:10.18632/oncotarget.11391)
Supplement: Supplementary file 4 [file oncotarget-07-60503-s004.xlsx]

## Sheet: Sheet1
gene name	OverallAverage	tumorAverage	normalAverage	foldChange	log2FoldChange	pval
PGM5P2	34.9795	24.6691	117.067	0.210726	-2.24656	7.2722e-47
LOC284276	26.0894	20.8552	67.8622	0.307317	-1.7022	2.73589e-42
ZNF204P	157.688	133.172	354.756	0.375392	-1.41353	1.86519e-41
MEIS3P1	290.142	259.974	533.228	0.487548	-1.03638	1.6631e-39
MGC16703	4.76933	3.62587	13.8236	0.262295	-1.93074	2.02853e-37
ANXA2P2	1663.95	1459.04	3315.04	0.440128	-1.18401	2.54118e-37
LOC283856	3.54542	2.78454	9.13498	0.304822	-1.71396	3.94086e-36
C14orf64	5.7929	4.712	14.0659	0.334995	-1.57779	4.80045e-35
HCG11	247.799	220.29	469.461	0.46924	-1.0916	1.12499e-34
LOC644936	28.0031	24.5076	56.1692	0.436317	-1.19655	2.12383e-26
LOC401093	216.658	182.826	489.269	0.373671	-1.42016	2.52765e-26
LOC283392	11.2819	9.17202	27.8773	0.329013	-1.60378	2.05685e-23
MESTIT1	2.92817	2.40495	6.6112	0.363769	-1.45891	4.68731e-23
ANXA2P1	27.4101	24.4021	51.6482	0.472466	-1.08172	2.10306e-22
RPS2P32	5.68063	5.01396	11.0012	0.455766	-1.13363	3.96299e-21
LOC100126784	31.7405	27.9683	62.1358	0.450116	-1.15163	4.10409e-21
C1orf126	47.4118	41.8715	92.0532	0.454862	-1.1365	6.75759e-21
LOC149837	23.9187	20.7517	49.4368	0.419763	-1.25235	8.16409e-21
LOC572558	139.324	112.136	356.302	0.314722	-1.66785	4.12855e-20
RPL13P5	7.13918	6.5633	11.7351	0.559286	-0.838342	4.00542e-18
LOC728024	14.6415	13.7833	21.5401	0.63989	-0.644103	9.27205e-18
LOC374443	77.8066	73.111	115.642	0.632216	-0.66151	9.37908e-18
LOC100128239	10.1534	9.02011	19.2634	0.46825	-1.09465	1.49862e-17
ANXA2P3	4.18016	3.3401	10.4322	0.320173	-1.64308	5.22861e-16
LOC144571	49.6178	46.6615	73.4389	0.635379	-0.654312	6.55076e-16
C11orf95	352.469	337.142	475.967	0.708331	-0.497504	1.21582e-15
PPP1R2P3	54.4048	52.1138	72.8655	0.715205	-0.483571	2.14383e-15
EMX2OS	145.254	18.8338	1129.87	0.016669	-5.90669	6.4832e-15
FLJ45983	12.2081	6.43333	54.4432	0.118166	-3.08111	1.6782e-14
LOC100192378	3.75798	2.16309	15.1996	0.142313	-2.81286	2.25423e-14
LOC100302640	8.53992	7.7822	14.6309	0.531903	-0.910766	3.80979e-14
SBDSP1	430.793	416.756	543.901	0.766235	-0.384142	1.90795e-13
HCG4	33.324	30.0357	59.5672	0.504232	-0.98784	7.48773e-13
LOC100129387	139.886	147.105	81.7141	1.80024	0.84819	7.93494e-13
GSTM2P1	1.79045	1.30921	4.75484	0.275343	-1.8607	1.92501e-12
FLJ23867	279.3	254.159	481.871	0.527442	-0.922915	3.12094e-12
LOC255167	46.1973	39.9698	96.2568	0.415242	-1.26798	3.89123e-12
LOC100286793	234.966	248.155	128.686	1.92837	0.947385	4.71176e-12
LOC285768	1.39828	1.17999	2.57705	0.457882	-1.12695	5.37508e-12
C9orf69	995.546	1028.54	729.729	1.40948	0.495158	6.90014e-12
FLJ43390	3.1543	1.7301	12.4794	0.138636	-2.85063	7.51093e-12
LOC339535	19.4784	10.8138	74.8637	0.144447	-2.79139	8.41982e-12
C21orf88	4.07526	3.35969	9.39728	0.357517	-1.48391	1.01244e-11
LOC283174	150.726	139.056	244.76	0.568133	-0.8157	1.42868e-11
LOC84856	14.4278	4.8474	86.4648	0.0560622	-4.15683	1.56786e-11
DLEU1	69.3562	65.6417	99.2867	0.661133	-0.596987	1.66918e-11
FLJ42875	7.28966	4.2621	30.7384	0.138657	-2.85041	1.95775e-11
LOC442421	2.90085	2.56851	5.39337	0.476234	-1.07026	2.29476e-11
FLJ42709	134.769	126.73	199.548	0.635084	-0.654982	3.77838e-11
SNHG3	103.483	113.345	24.0144	4.71988	2.23875	6.19862e-11
MGC21881	339.2	353.106	227.154	1.55448	0.636429	1.06015e-10
LOC100240735	1.65071	1.14756	5.1026	0.224896	-2.15267	1.06386e-10
PCA3	8003.98	8901.14	774.901	11.4868	3.52191	1.17638e-10
LOC100128788	35.3742	37.8007	15.8218	2.38915	1.2565	1.73493e-10
LOC145837	547.591	598.661	136.084	4.3992	2.13724	5.68614e-10
SNHG10	110.662	117.325	56.9717	2.05936	1.0422	1.1264e-09
SNORA8	236.595	249.462	132.921	1.87677	0.908254	2.10008e-09
LOC100286844	26.3936	25.418	34.254	0.742046	-0.430419	2.16693e-09
PTENP1	255.601	245.178	339.586	0.721991	-0.469947	2.62731e-09
LOC158572	35.2014	33.9847	45.0051	0.755129	-0.405205	3.21285e-09
MGC72080	123.516	129.854	72.4441	1.79247	0.841953	3.29623e-09
ABCC6P2	12.2794	11.1666	21.1389	0.528249	-0.920709	3.50984e-09
LOC100128675	13.8026	15.0056	1.88769	7.94915	2.9908	3.52403e-09
FLJ42289	16.9913	16.0915	24.2417	0.663792	-0.591197	4.01723e-09
LOC650623	44.4407	41.544	67.6702	0.613919	-0.703881	4.03537e-09
DPY19L2P2	20.8021	19.1122	34.3865	0.555804	-0.847352	4.44419e-09
NEURL3	48.9189	43.1232	95.5074	0.451517	-1.14715	4.86376e-09
RPSAP9	45.0055	47.1278	27.9052	1.68885	0.756043	4.90409e-09
C8orf51	30.4823	32.1611	16.9549	1.89686	0.923616	5.27453e-09
LOC100268168	6.57401	6.20287	9.56452	0.648529	-0.624756	5.5904e-09
LOC148413	538.037	553.725	411.631	1.3452	0.427818	6.12732e-09
NPY6R	20.1935	13.2368	71.8334	0.184271	-2.4401	9.88712e-09
LOC100133612	14.3522	15.3765	6.09899	2.52115	1.33408	1.28694e-08
LOC388796	448.335	472.654	252.38	1.87278	0.905184	1.29514e-08
LOC440944	307.856	322.02	193.729	1.66222	0.733108	1.30949e-08
FAM35A	876.261	902.176	667.445	1.35169	0.434759	2.06587e-08
MGC14436	10.7982	11.7915	2.40626	4.90034	2.29288	2.32287e-08
LOC100133669	3.44837	3.1537	5.68674	0.55457	-0.850558	2.6667e-08
C14orf128	76.0866	73.4254	97.53	0.752849	-0.409567	4.04856e-08
FAM126A	213.837	204.16	291.805	0.699646	-0.515304	4.069e-08
RRN3P2	9.95688	9.27171	15.4514	0.600054	-0.736835	4.24865e-08
LOC729603	25.0581	26.0969	16.7076	1.56197	0.643368	4.40557e-08
LOC145820	7.26621	6.46859	13.4785	0.47992	-1.05913	4.43023e-08
SNHG4	22.8916	25.0641	5.55358	4.51315	2.17413	4.43719e-08
FAM174B	3437.43	3577.62	2307.86	1.55019	0.632447	5.28756e-08
NSUN5P1	236.136	253.26	98.1626	2.58	1.36737	5.71754e-08
LOC202781	347.748	360.071	248.455	1.44924	0.535295	6.17587e-08
THSD1P1	338.676	361.929	151.307	2.39201	1.25822	7.97902e-08
CLEC4GP1	7.41059	2.41712	37.6413	0.0642146	-3.96096	1.05011e-07
LOC100130872	1011.74	1117.65	158.349	7.05811	2.81928	1.07116e-07
LOC338799	565.017	604.701	245.261	2.46554	1.30191	1.15077e-07
LOC202181	44.9333	42.8026	62.1013	0.689238	-0.536926	1.23643e-07
SNHG12	183.576	194.117	98.6398	1.96794	0.976683	1.2602e-07
GAS5	3131.34	3313.8	1661.12	1.99492	0.996331	1.35028e-07
PVT1	122.847	130.94	57.6359	2.27185	1.18387	1.39281e-07
LOC728606	562.084	610.325	173.373	3.5203	1.8157	1.64923e-07
SNHG8	2069.14	2194.26	1061	2.06811	1.04831	1.72167e-07
RPL13AP6	26.9192	28.4701	14.4226	1.97399	0.981117	1.92158e-07
ZSCAN12P1	16.9725	16.2587	22.7099	0.715931	-0.482108	2.36347e-07
LOC388692	390.609	406.803	260.125	1.56388	0.645125	2.48696e-07
LOC100134713	17.567	18.2711	11.8936	1.53621	0.619375	2.9411e-07
LOC653501	183.851	178.454	227.34	0.784967	-0.349297	2.96425e-07
LOC285074	227.72	234.837	170.371	1.37838	0.462977	3.62341e-07
SNHG7	1399.93	1479.69	757.245	1.95405	0.966466	4.81397e-07
CHKB-CPT1B	361.472	381.851	197.258	1.9358	0.952931	4.91789e-07
LOC100130238	5.03618	2.75322	21.0616	0.130722	-2.93542	7.16557e-07
LOC646999	6.04007	5.74025	8.42717	0.681159	-0.553936	7.28222e-07
FAM66E	2.10356	1.94913	3.18765	0.611463	-0.709664	8.56788e-07
LOC100132707	94.178	91.1082	118.913	0.766173	-0.384258	8.80026e-07
C6orf124	87.888	92.4295	51.3817	1.79888	0.847098	9.74072e-07
LOC643837	318.487	332.161	208.313	1.59453	0.673131	1.10257e-06
FAM7A3	2.68116	2.51784	3.93972	0.639091	-0.645908	1.11991e-06
EGOT	5.2261	4.47515	10.6447	0.420411	-1.25013	1.21268e-06
DNM1P35	20.3029	19.2309	28.9413	0.664478	-0.589708	1.27589e-06
RPL23AP82	90.2885	87.7416	110.811	0.791816	-0.336764	1.46188e-06
LOC401588	125.383	129.41	92.9346	1.39249	0.477665	1.68178e-06
SNHG1	684.504	714.136	445.741	1.60213	0.679992	2.16891e-06
AURKAPS1	15.3599	16.1626	8.89209	1.81764	0.862063	2.23309e-06
LOC158376	8.24286	7.80064	11.8061	0.66073	-0.597868	2.46373e-06
LOC387647	365.809	359.069	420.122	0.854677	-0.226549	2.65188e-06
PRINS	3.40757	3.14926	5.32995	0.590861	-0.75911	2.73237e-06
LOC146880	242.611	253.259	156.807	1.61511	0.691628	2.82326e-06
SEPT7P2	180.228	185.999	133.73	1.39085	0.475971	2.92306e-06
LOC151174	3.8252	3.49849	6.39968	0.546666	-0.871268	2.97512e-06
LOC100130691	3.43112	3.23201	4.98949	0.647765	-0.626459	3.14451e-06
LOC152217	401.708	414.673	297.24	1.39508	0.480347	3.38951e-06
LOC728875	82.9556	88.2902	39.9706	2.20888	1.14331	3.61602e-06
PPIEL	105.836	111.966	56.446	1.98359	0.988117	3.90049e-06
LOC100131193	69.3549	72.3578	45.1585	1.60231	0.680152	4.16145e-06
LOC100216545	197.101	207.489	113.397	1.82976	0.871651	5.2706e-06
MAL2	3010.73	3112.5	2190.67	1.4208	0.5067	5.43042e-06
NEAT1	20931.8	22271	10141.2	2.1961	1.13494	5.56819e-06
LOC256880	3.67164	3.87157	1.97833	1.95699	0.968638	6.21406e-06
LOC148709	21.2224	22.1075	14.0907	1.56895	0.649795	6.46602e-06
LOC283070	193.143	175.141	338.2	0.517863	-0.949357	6.70572e-06
UCA1	8.02785	4.2289	37.3834	0.113122	-3.14404	7.29062e-06
SNHG9	112.397	119.675	53.7518	2.22644	1.15474	8.22922e-06
LOC646214	193.894	204.813	105.91	1.93384	0.951468	8.88789e-06
TMEM191A	40.2968	42.5837	21.8692	1.9472	0.961402	9.27796e-06
MSTO2P	97.9992	102.012	65.6648	1.55353	0.635549	9.566e-06
FLJ90757	1091.26	1111.81	925.647	1.20112	0.26438	1.30002e-05
LOC154761	26.1867	24.9354	36.2691	0.687511	-0.540546	1.40852e-05
LOC115110	135.822	143.523	73.7657	1.94567	0.960264	1.43715e-05
GEMIN8P4	25.4828	26.2183	19.5566	1.34064	0.422917	2.17191e-05
LOC400927	20.6536	21.467	14.0995	1.52253	0.606474	2.18463e-05
LOC100130557	49.5643	51.7296	32.1169	1.61067	0.687657	2.23355e-05
PCDHGB8P	2.84132	3.02399	1.45981	2.07149	1.05067	2.48807e-05
PLAC2	248.908	237.197	343.274	0.690983	-0.533278	2.58512e-05
FAM41C	15.1273	15.7624	10.0094	1.57477	0.655137	2.65946e-05
TTTY15	519.386	548.676	283.371	1.93625	0.953263	2.67801e-05
ZNF702P	405.513	387.234	552.799	0.700497	-0.513549	2.84e-05
LOC80054	243.601	252.468	172.157	1.4665	0.552374	2.96781e-05
LOC100134229	190.485	197.134	136.906	1.43992	0.525991	3.07755e-05
LOC441204	37.4694	39.4788	21.2789	1.8553	0.891654	3.09659e-05
LOC100132215	19.492	20.7717	9.20445	2.25671	1.17422	3.53966e-05
TOP1P2	7.38468	7.68171	4.99706	1.53725	0.620347	3.8037e-05
RAET1K	3.83407	4.03688	1.87029	2.15843	1.10998	4.70227e-05
HCG27	19.7387	20.818	11.0414	1.88545	0.91491	5.01084e-05
LOC100131434	63.3894	66.9512	34.6896	1.93001	0.948607	5.1999e-05
FAM66A	2.48485	2.35832	3.41026	0.691537	-0.532122	6.32908e-05
C4orf10	326.936	321.958	367.048	0.877155	-0.189097	6.49635e-05
HERC2P2	705.533	738.177	442.497	1.66821	0.738301	6.59385e-05
C7orf13	249.883	259.389	173.29	1.49685	0.581925	6.82754e-05
LOC90784	313.977	322.276	247.099	1.30424	0.383211	8.39555e-05
LOC93622	501.344	514.137	398.26	1.29096	0.368442	9.57826e-05
LOC344595	197.303	186.082	287.718	0.646751	-0.628718	9.6183e-05
TMED10P1	55.1331	53.6379	67.1808	0.798411	-0.324796	9.62087e-05
LOC441666	20.6987	19.296	31.8396	0.606037	-0.722522	9.66594e-05
PLEKHM1P	164.263	159.217	204.926	0.776949	-0.364109	0.000102873
C21orf67	85.6908	87.8349	68.4149	1.28386	0.360483	0.000103401
MGC3771	19.1025	19.6134	14.9856	1.30881	0.388261	0.000107385
SPDYE8P	14.3496	14.8898	9.99728	1.48938	0.574713	0.0001082
GUSBP3	75.8182	79.7231	44.3532	1.79746	0.845962	0.000114422
LOC100144603	12.3335	12.9324	7.50814	1.72245	0.784459	0.000115167
RRN3P3	39.2029	38.3228	46.2949	0.827796	-0.272653	0.000129642
LOC257358	1.50255	1.41691	2.13055	0.665048	-0.58847	0.00013331
LOC284023	111.597	109.235	130.633	0.836196	-0.258086	0.000135894
LOC407835	91.1785	92.9445	76.9479	1.20789	0.272488	0.000136554
LOC151009	109.238	112.962	79.2361	1.42564	0.511606	0.000143044
FLJ12825	6.87838	7.40219	2.19821	3.36737	1.75162	0.000148712
LOC100270746	99.2463	104.046	60.5702	1.71778	0.780543	0.000156085
RPSAP58	10969.6	11296.8	8332.82	1.3557	0.439036	0.000157774
LOC400657	176.551	173.12	204.199	0.847798	-0.238207	0.000164792
TRAPPC2P1	203.895	208.765	164.656	1.26788	0.342423	0.000176811
RMST	26.9287	25.0543	42.0319	0.596078	-0.746427	0.000176934
KLKP1	146.086	153.684	82.4138	1.86478	0.899008	0.000179095
OR7E91P	27.487	25.7514	41.4383	0.621441	-0.686312	0.00018047
LOC150381	96.0038	100.556	59.3241	1.69503	0.761307	0.000190162
LOC100270710	208.58	196.978	302.065	0.652105	-0.616823	0.000193067
LOC728323	77.9435	80.7935	54.979	1.46953	0.55536	0.000196736
NUDT9P1	3.17633	3.05956	4.0948	0.747181	-0.420471	0.000208238
LOC100130331	4.99023	4.65594	7.75139	0.600659	-0.735382	0.000235554
C8orf77	31.9217	34.1796	13.7284	2.48969	1.31597	0.000252969
LOC399815	3.64298	3.86808	1.80611	2.14166	1.09873	0.000271349
LOC100272228	38.9465	41.0871	21.6982	1.89357	0.921111	0.000297991
ABCC6P1	6.37882	5.87475	10.6086	0.553773	-0.852634	0.00031588
PDZK1P1	6.93694	7.21644	4.69552	1.53688	0.620004	0.000317329
FLJ10038	385.189	393.098	321.459	1.22286	0.290257	0.000336929
SNHG11	473.947	495.938	296.748	1.67125	0.740924	0.000364821
FAM45B	153.753	150.251	181.97	0.825693	-0.276322	0.00040768
LOC100130148	1.57665	1.48162	2.21808	0.667976	-0.582132	0.000427425
LOC90834	16.1368	16.7877	10.9167	1.5378	0.620864	0.000480756
C1orf133	37.333	35.819	49.5326	0.723139	-0.467655	0.000481541
RP9P	119.396	115.397	151.618	0.761106	-0.39383	0.000489741
LOC149134	71.7681	77.6346	24.498	3.16902	1.66404	0.000500068
PART1	1699.53	1779.41	1055.88	1.68524	0.752956	0.00050717
LOC729799	19.6703	20.2806	14.7527	1.3747	0.459118	0.000576294
LOC440925	35.8495	37.8045	20.0968	1.88112	0.91159	0.000580448
LOC388152	837.122	864.736	614.612	1.40696	0.492583	0.000586474
LOC284100	0.951269	0.863628	1.43747	0.600799	-0.735046	0.000645841
RPS10P7	61.392	62.6924	50.9136	1.23135	0.300238	0.00065256
TP53TG1	805.078	828.881	613.284	1.35155	0.43461	0.000713068
INE2	47.1761	49.5264	28.4644	1.73994	0.799037	0.000724719
LOC645431	15.4592	14.8445	20.4119	0.727248	-0.45948	0.000768675
LOC158696	19.8349	20.4207	15.1149	1.35104	0.434066	0.000858696
LOC729176	30.299	29.6973	35.1357	0.845217	-0.242606	0.000900514
LOC400043	77.1951	81.285	44.2401	1.83736	0.877633	0.00093666
LOC100128288	54.8516	56.7001	39.9574	1.41901	0.504887	0.000963656
C12orf47	385.691	393.648	321.578	1.22411	0.291736	0.000975007
LOC148189	96.928	99.1428	79.082	1.25367	0.326158	0.000981684
BMS1P5	67.1886	68.8473	53.8226	1.27915	0.35519	0.0010865
POM121L10P	6.05429	6.32477	3.60193	1.75594	0.812243	0.00111638
LOC100132287	334.402	344.177	255.635	1.34636	0.429068	0.00114218
LOC148824	3.78242	3.41296	6.33092	0.539095	-0.89139	0.00115962
RPL32P3	139.962	144.364	104.488	1.38164	0.466377	0.0011661
ALMS1P	5.01948	5.20077	3.49888	1.48641	0.571833	0.00122834
ANKRD36BP1	70.5704	67.7738	92.8358	0.730039	-0.453954	0.00125482
LOC92249	889.354	877.314	986.363	0.889443	-0.169025	0.00135958
LOC283050	41.8204	43.0869	31.6159	1.36283	0.446601	0.00139011
C9orf139	2.72101	2.8737	1.41986	2.02393	1.01716	0.00144124
C8ORFK29	4.88162	5.25572	1.50622	3.48934	1.80295	0.00163216
C6orf123	6.38146	5.72115	11.3734	0.503031	-0.991281	0.00166508
TTTY14	19.224	20.056	12.5522	1.59781	0.676097	0.00185926
FAM66C	32.7355	31.8002	40.2723	0.789628	-0.340755	0.00196688
LOC100128640	78.3502	80.1683	63.7002	1.25853	0.331735	0.00204247
LOC440461	3.98836	3.72673	6.06635	0.614327	-0.702921	0.00215268
LOC100129726	6.89559	7.18456	4.58386	1.56736	0.648336	0.00215356
TPTE2P1	7.30988	6.98019	9.91573	0.703951	-0.506453	0.00218557
GGT3P	124.603	129.93	81.6758	1.59081	0.669759	0.0021944
LOC100009676	95.7745	97.0305	85.6544	1.13281	0.179911	0.00220906
DGCR5	29.546	31.6973	11.8715	2.67002	1.41685	0.00227626
HAR1A	6.82475	6.50107	9.41419	0.69056	-0.534161	0.00227946
LOC100133331	138.82	142.527	108.957	1.3081	0.387473	0.00252713
LOC153910	1.68603	1.48498	2.77616	0.534906	-0.902643	0.00252874
LOC100190940	62.5638	67.5402	22.9557	2.9422	1.5569	0.00261309
LOC728743	256.317	263.554	197.996	1.33111	0.412631	0.00263178
FMO6P	2.02667	1.86448	3.09029	0.603335	-0.728968	0.00274407
GHRLOS	13.2816	13.8768	8.48592	1.63527	0.709532	0.00294441
FLJ35024	7.77501	8.06562	5.41024	1.49081	0.576094	0.00315486
LOC100128191	36.1246	37.1856	27.5756	1.34849	0.431348	0.00334614
UOX	2.93963	3.08075	1.01112	3.04687	1.60733	0.00338464
MGC16142	11.5544	11.7761	9.7685	1.20552	0.26965	0.00340328
LOC284837	33.6724	31.3989	51.9473	0.604438	-0.726334	0.00346816
LOC643719	7.19949	7.50421	4.74415	1.58178	0.66155	0.0034884
LOC100129534	79.2994	81.1489	64.3968	1.26014	0.333584	0.0035256
LOC221442	66.742	70.6255	35.5249	1.98806	0.991358	0.00353547
LOC219347	93.4141	95.2774	78.4003	1.21527	0.281274	0.0035741
NCRNA00185	60.2348	62.609	41.1038	1.52319	0.607099	0.00360022
LOC730668	7.96357	8.53204	3.42693	2.4897	1.31597	0.00362831
ADAM21P1	3.59356	3.79234	1.16026	3.26852	1.70864	0.00394127
LOC100125556	66.986	68.3314	56.1458	1.21703	0.28337	0.00396589
LOC100133161	53.5154	55.1186	40.5972	1.35769	0.441159	0.00405106
LOC339290	665.896	657.452	733.931	0.895795	-0.158759	0.0040517
RNF138P1	75.0718	78.9183	44.078	1.79043	0.840302	0.0041378
PSIMCT-1	11.7951	12.082	9.50066	1.2717	0.346754	0.00417372
INE1	12.3629	12.7171	9.516	1.33639	0.418341	0.00423011
RPS15AP10	2.57644	2.66185	1.90365	1.39829	0.483662	0.00439257
MGC45800	7.51652	6.98295	11.7433	0.594634	-0.749925	0.00451979
PTPRVP	2.34991	2.46032	1.28063	1.92118	0.94199	0.00464181
DSCR9	1.86001	1.95067	1.10102	1.77169	0.825129	0.00487586
LOC100127888	4.12718	4.4126	1.93121	2.28489	1.19213	0.00493563
LOC401431	61.0138	62.648	47.8461	1.30936	0.388866	0.00508033
FLJ45445	137.891	142.724	98.9515	1.44236	0.528432	0.0052527
FLJ37201	13.4733	13.8735	10.2479	1.35379	0.437002	0.00528329
PCDHB17	6.5693	6.94101	3.52126	1.97117	0.979052	0.00537505
LOC100270804	29.6357	30.4434	23.1277	1.31632	0.396507	0.00550488
SNHG6	1019.61	1054.05	742.178	1.42021	0.5061	0.00556811
LOC100271722	55.397	57.3258	39.8558	1.43833	0.524393	0.00563202
LOC606724	18.2372	19.2781	9.85067	1.95703	0.968666	0.00593718
LOC440173	11.9786	10.3776	23.3389	0.444651	-1.16926	0.00607081
GTF2IRD2P1	335.891	332.007	367.181	0.904205	-0.145279	0.00611241
SUMO1P3	181.625	183.821	163.928	1.12136	0.165244	0.00614372
CYP2B7P1	13.2303	11.7146	25.3849	0.461479	-1.11566	0.00632151
LOC100128573	1.24998	1.2897	0.933084	1.38219	0.466954	0.00643776
MIR17HG	27.8821	29.1958	17.2969	1.68791	0.755242	0.00657573
KCNQ1OT1	104.435	107.303	81.3307	1.31934	0.399814	0.0065785
LOC389332	86.3834	92.8588	28.1052	3.30397	1.7242	0.00661161
INGX	1.25922	1.31836	0.802353	1.64312	0.716437	0.00684039
LOC201651	1.28192	1.1843	1.8862	0.627877	-0.671446	0.00704369
LOC646762	219.276	216.324	243.059	0.890007	-0.168111	0.00737872
RPLP0P2	162.707	171.672	90.466	1.89765	0.924211	0.00744875
DPRXP4	1.52362	1.57113	1.12955	1.39094	0.476057	0.00776334
LOC100132832	4.04837	4.16934	3.08066	1.35339	0.436581	0.0079973
LOC541473	5.93926	6.16419	4.11777	1.49697	0.582046	0.00817532
LOC283663	28.2606	29.6015	17.4561	1.69577	0.761937	0.00833284
HAR1B	1.98301	1.88479	2.72171	0.692502	-0.53011	0.00840282
LOC100190986	84.0684	86.6608	63.1795	1.37166	0.455924	0.00901993
LOC100272217	40.7391	42.143	29.4267	1.43213	0.518165	0.00907427
LOC100192426	4.8896	5.39609	1.4248	3.78725	1.92115	0.00910508
GGT8P	1.86008	1.94681	1.06511	1.82781	0.870115	0.00913818
LOC645676	40.7091	41.4827	34.4758	1.20324	0.266926	0.00931276
FLJ26850	101.997	111.121	27.9271	3.97899	1.9924	0.00965149
SLC6A10P	7.50856	7.70057	5.96142	1.29173	0.369309	0.00970246
C3orf38	353.972	350.107	385.115	0.909098	-0.137492	0.0104788
LOC157381	43.5839	45.8326	25.5077	1.79681	0.845439	0.0110823
LOC100128164	5.89159	5.6044	8.13944	0.688548	-0.53837	0.0120628
SBF1P1	1.38205	1.32054	1.82488	0.723632	-0.466671	0.0123635
TRIM78P	8.12795	8.33638	6.51661	1.27925	0.355299	0.0130139
PMS2CL	99.0847	100.445	88.1222	1.13984	0.188832	0.0131025
LOC100129034	1823.38	1850.93	1601.42	1.15581	0.2089	0.0136672
SNORD1C	15.4504	15.8759	12.0388	1.31872	0.399139	0.0140549
AMZ2P1	207.851	204.779	232.612	0.880343	-0.183862	0.014111
LOC100144604	72.9845	79.8733	17.4771	4.57017	2.19225	0.0144074
CLK2P	13.5512	13.3125	15.475	0.860253	-0.217167	0.0148237
LOC100133991	45.1805	46.111	37.7185	1.2225	0.289837	0.0149182
MGC16121	3.239	3.09576	4.36772	0.708782	-0.496586	0.0149855
FLJ45340	707.597	720.961	599.913	1.20178	0.265168	0.015286
TRPC2	1.05012	0.99966	1.45693	0.686142	-0.543421	0.0157469
PIPSL	139.894	138.433	151.667	0.912744	-0.131718	0.0158051
FLJ39653	98.9021	100.547	85.6442	1.17401	0.231448	0.0158128
FLJ40292	1.98117	2.05774	1.33208	1.54476	0.627383	0.0159014
MALAT1	3903.76	4019.64	2970.08	1.35338	0.436565	0.016545
SUGT1P1	11.7755	12.0209	9.80692	1.22576	0.293677	0.0165837
C21orf81	1.93286	2.01646	1.10378	1.82687	0.869377	0.0167647
LOC144486	9.17548	9.38441	7.49605	1.25191	0.324135	0.0169901
LOC154822	18.2189	17.4119	24.6434	0.706556	-0.501124	0.0170601
RACGAP1P	1.17068	1.20928	0.779597	1.55116	0.633344	0.0186338
LOC92659	76.4262	78.6578	58.4448	1.34585	0.428516	0.0189254
LOC100134868	5.66825	5.8329	4.41432	1.32136	0.402024	0.0203546
DKFZp566F0947	3.6068	3.42618	4.95102	0.692015	-0.531125	0.0213504
PMS2L2	53.8169	54.7714	46.1262	1.18742	0.247834	0.0216903
LOC285847	1.32721	1.36968	0.852159	1.6073	0.684643	0.0223476
LOC550112	358.834	362.645	328.13	1.10519	0.144292	0.0224656
LOC143666	37.0861	37.9909	29.7955	1.27505	0.350556	0.0230788
FLJ13224	3.31791	3.24834	3.86646	0.840132	-0.251313	0.0234527
LOC338758	68.3163	69.5473	58.3974	1.19093	0.252091	0.0235754
MGC2752	732.104	736.775	694.463	1.06093	0.0853276	0.023693
SNHG5	2049.58	2076.95	1829.49	1.13527	0.183032	0.0241015
LOC100133985	16.0328	16.509	12.1959	1.35365	0.436859	0.0268734
LOC647979	8568.91	8500.29	9121.87	0.931858	-0.101818	0.0272715
LOC284798	0.917739	0.873501	1.13205	0.771611	-0.374055	0.0278089
MIAT	62.6276	65.514	39.3701	1.66405	0.734702	0.0287404
RFPL1S	44.1599	42.1838	60.0829	0.702093	-0.510266	0.0290822
C17orf85	555.545	551.455	588.5	0.937053	-0.0937979	0.029748
SEPT7L	1.34835	1.38167	1.07959	1.27981	0.355926	0.0298414
DKFZp434J0226	2.61445	2.45483	3.76303	0.652355	-0.616271	0.0315809
UBE2MP1	104.705	105.63	97.2539	1.08613	0.119194	0.0319889
LOC100134259	5.67331	5.56407	6.55356	0.849014	-0.236139	0.0328062
C1orf213	69.5584	70.9575	58.2851	1.21742	0.283828	0.0329995
SNORD116-28	66.1294	68.0978	50.2689	1.35467	0.437942	0.0333186
LOC339524	29.5723	28.9513	34.5757	0.837332	-0.256128	0.0353042
RPL13AP3	40.4495	42.2233	26.1573	1.61421	0.690824	0.0366076
LOC389634	2.64294	2.56231	3.25538	0.7871	-0.345382	0.0366342
RPL23AP7	79.4244	78.1635	89.5847	0.87251	-0.196757	0.0371944
HCG18	471.322	475.045	441.32	1.07642	0.106238	0.0374858
SUZ12P	145.814	147.996	128.229	1.15416	0.206839	0.0380703
LOC728723	20.7167	20.3707	23.5047	0.866666	-0.206452	0.0414456
LOC143188	12.4999	12.275	14.3115	0.857705	-0.221446	0.0414858
LOC100131691	34.9281	35.6155	29.3889	1.21187	0.277232	0.0426478
LOC286467	7.69906	8.45991	1.84384	4.58821	2.19793	0.0459547
NACAP1	225.033	227.706	203.488	1.11901	0.162227	0.0479407
SLC7A5P1	1.00262	0.965863	1.28481	0.751757	-0.411661	0.0481615
FLJ41941	3.35882	3.13316	5.14398	0.609093	-0.715265	0.048233
LOC338651	14.0546	14.868	7.79811	1.90661	0.93101	0.0489403
HCG26	47.4359	48.8334	36.1751	1.34992	0.432871	0.0495213
LOC100133957	7.90163	8.01176	7.01843	1.14153	0.190971	0.0505407
DIO3OS	3.56546	3.45209	4.46102	0.773836	-0.369901	0.0508302
DPY19L2P1	6.46037	6.65774	4.85426	1.37153	0.455781	0.0512361
PTTG3P	1.23096	1.2848	0.727828	1.76525	0.81987	0.0523871
MEG3	98.38	94.3847	130.573	0.722852	-0.468227	0.0533841
MGC16275	54.387	55.1609	48.1514	1.14557	0.196069	0.0545947
LOC283922	38.1615	37.4814	43.6423	0.858831	-0.219553	0.0565518
LOC100272216	7.71401	8.04271	5.1855	1.551	0.633199	0.0571974
LOC100288778	600.17	613.427	493.349	1.24339	0.314282	0.057791
XIST	11.4883	7.46995	39.5275	0.188981	-2.40369	0.0584826
LOC440905	410.585	448.867	102.856	4.36405	2.12567	0.0587147
LOC284578	39.8112	41.0942	29.2701	1.40397	0.489509	0.0601946
GTF2IP1	5834.66	5870.24	5547.94	1.05809	0.081469	0.0604829
WASH3P	504.867	514.53	427.005	1.20497	0.269001	0.0610945
H2BFXP	3.4325	3.31415	4.31331	0.768355	-0.380156	0.0622348
LOC150622	5.24059	4.84886	7.92237	0.612047	-0.708286	0.062313
FLJ33360	4.86025	5.00642	3.64217	1.37457	0.458979	0.0626665
EEF1DP3	2.04066	2.10283	1.47822	1.42254	0.508468	0.0628464
C6orf147	10.9515	11.2846	8.30574	1.35865	0.442177	0.0649269
LOC399744	151.718	153.949	133.739	1.15112	0.203036	0.0664592
CIDECP	104.874	103.622	114.969	0.901303	-0.149915	0.0674067
FLJ35776	180.07	183.087	155.761	1.17543	0.233191	0.0675257
PCDHB18	9.90378	9.70203	11.5217	0.842069	-0.247989	0.0680497
FLJ37453	182.629	185.064	163.007	1.13531	0.183087	0.0687154
SLC7A5P2	3.2676	3.35193	2.58092	1.29873	0.377106	0.0688752
CXCR2P1	6.10663	6.51717	2.67056	2.44038	1.28711	0.0705279
MGC16025	1.32852	1.36249	0.9948	1.36961	0.453765	0.0726511
LOC100302401	14.5525	14.9383	11.4439	1.30535	0.384438	0.0728959
LOC100128822	114.772	116.342	102.125	1.13921	0.188035	0.0731819
POM121L9P	7.97913	8.16593	6.47755	1.26065	0.334168	0.0748281
MYO15B	868.847	892.043	681.942	1.30809	0.387465	0.0748814
FLJ16779	4.53595	4.30594	6.17696	0.697098	-0.520567	0.0753538
LOC100130776	138.209	140.819	117.178	1.20176	0.265147	0.0759276
CCDC163P	21.1515	20.7238	24.5566	0.843917	-0.244827	0.0771962
PCDHB19P	6.24473	6.37585	5.19581	1.22711	0.295269	0.0801391
LOC100128811	3.43601	3.67555	1.80972	2.03101	1.0222	0.080229
LOC100271831	46.5529	49.2751	25.5536	1.9283	0.947329	0.0828375
LOC100130987	24.8015	25.205	21.5506	1.16958	0.225985	0.0849338
FLJ43663	142.432	144.682	124.304	1.16393	0.219007	0.0859814
MBL1P	13.2157	12.7744	16.8327	0.758901	-0.398016	0.0867208
HSP90AB2P	48.3888	49.169	42.1027	1.16783	0.223834	0.0867496
C21orf49	12.1132	11.9814	13.1756	0.909364	-0.13707	0.0869318
LOC283731	2.9532	3.04199	2.22556	1.36684	0.450843	0.0888003
LOC145845	1.00609	0.972049	1.19491	0.813489	-0.297806	0.0897057
CXADRP2	52.3595	58.1682	4.90123	11.8681	3.56902	0.0902144
PCGEM1	499.783	523.027	312.92	1.67144	0.741091	0.0921368
WASH2P	473.418	481.102	411.502	1.16913	0.225441	0.093351
CECR7	62.0673	64.0109	46.5181	1.37604	0.460525	0.0959991
SPDYE7P	5.15218	5.2398	4.44785	1.17805	0.236404	0.0979271
MST1P2	66.2298	68.5517	47.5212	1.44255	0.528621	0.0986631
LOC400752	50.0689	50.958	42.905	1.18769	0.248163	0.0993537
SLED1	7.52426	7.76613	5.54098	1.40158	0.487055	0.0996437
WASH5P	250.777	255.882	209.638	1.22059	0.28758	0.100287
LOC100233209	6.69065	6.93578	4.71523	1.47093	0.556731	0.102075
HSP90B3P	19.0532	18.4921	23.5525	0.785144	-0.348972	0.103927
LOC729678	503.336	499.514	534.127	0.935198	-0.0966565	0.103986
LOC100190938	52.0693	50.917	61.3537	0.829894	-0.269002	0.105074
DKFZp779M0652	3.85086	3.74749	4.67987	0.800768	-0.320543	0.111906
CYP4Z2P	9.74363	10.5868	3.56055	2.97336	1.57209	0.116764
LOC388242	20.7378	20.2535	24.6404	0.821962	-0.282856	0.122765
PA2G4P4	59.2745	59.8008	55.0334	1.08663	0.119857	0.122814
OR2A9P	135.725	134.403	146.378	0.918196	-0.123127	0.123546
SIGLEC16	5.5571	5.65928	4.73571	1.19502	0.257038	0.133333
FLJ10661	9.52223	9.35659	10.8505	0.862321	-0.213703	0.133368
SNORA57	3.33453	3.54431	0.809489	4.37845	2.13042	0.133477
MGC12982	41.5145	40.7629	47.5704	0.856896	-0.222807	0.134445
LOC100131551	3.95613	4.07859	2.99361	1.36243	0.446184	0.135197
LOC645166	92.2921	93.8043	80.1073	1.17098	0.227721	0.136257
FLJ34503	2.05072	2.11203	1.51385	1.39514	0.480407	0.139195
LOC286002	115.182	117.854	93.6442	1.25853	0.331744	0.143373
LOC147804	923.437	938.63	801.018	1.1718	0.228721	0.144023
CEACAM22P	38.2133	40.8484	15.0962	2.70588	1.4361	0.146656
LOC349196	12.3207	12.1314	13.835	0.876862	-0.189579	0.14792
FLJ35390	68.9135	67.9975	76.2941	0.891255	-0.166091	0.149221
LOC84989	32.1283	32.6724	27.7445	1.17762	0.235872	0.153303
MIMT1	0.797462	0.776191	0.91091	0.852106	-0.230896	0.155011
LOC728613	220.942	223.69	198.802	1.12519	0.170167	0.155328
LOC283867	1.66578	1.7189	0.806565	2.13113	1.09162	0.156832
NUDT16P1	178.377	180.582	160.613	1.12433	0.169061	0.15862
RPL21P44	1.70168	1.67632	1.90768	0.87872	-0.186524	0.165558
LOC100130386	1.82147	1.92781	1.1645	1.65548	0.727249	0.165573
ATP8B5P	40.894	41.3987	36.8276	1.12412	0.168797	0.166904
SNORD17	4.64081	4.9646	1.90339	2.6083	1.38311	0.17071
TUG1	4030.77	4049.67	3878.5	1.04413	0.0623051	0.172735
UBE2Q2P1	13.0171	12.8193	14.596	0.878272	-0.187261	0.1752
HLA-J	14.3465	14.0148	17.0196	0.823451	-0.280245	0.175253
LOC401463	0.910231	0.937465	0.688326	1.36195	0.445673	0.17551
SNORA81	1.27645	1.32287	0.707842	1.86888	0.902174	0.175912
LOC100130522	17.7595	18.0099	15.7417	1.14409	0.194203	0.176208
BMS1P4	27.0449	27.3532	24.5608	1.11369	0.155349	0.177219
LOC151534	29.4591	31.0101	16.962	1.82821	0.870432	0.177975
MGC12916	7.6508	7.50457	8.80378	0.852426	-0.230354	0.178722
C16orf52	315.829	313.427	335.181	0.935096	-0.0968136	0.18288
LOC100289341	49.5196	48.8096	55.2406	0.883582	-0.178564	0.184043
LOC100130093	117.914	118.892	110.03	1.08054	0.111758	0.188249
LOC91948	1.74793	1.83147	1.19238	1.53598	0.619164	0.189897
LOC647859	6.25099	6.52673	3.659	1.78375	0.834913	0.190266
LOC642826	68.5998	69.3336	62.6869	1.10603	0.14539	0.195285
LOC285548	2.70953	2.86001	1.6767	1.70573	0.770393	0.196038
POM121L1P	1.11399	1.1317	0.944653	1.19801	0.260636	0.196182
SNORD116-4	99.3876	97.697	112.392	0.869251	-0.202155	0.19657
LOC146336	55.2916	51.2975	87.6362	0.585346	-0.772639	0.197218
PI4KAP2	118.333	119.775	106.718	1.12235	0.166521	0.198391
LOC730101	181.363	184.169	158.803	1.15973	0.213795	0.199127
C9orf106	3.52212	3.39398	4.54206	0.747233	-0.42037	0.199246
TUBA4B	12.0354	13.5073	2.11795	6.37752	2.673	0.199361
LOC650368	22.0579	22.3016	20.0939	1.10987	0.150393	0.201687
MT1DP	6.13106	6.28835	4.88818	1.28644	0.363384	0.205022
MIR155HG	13.7503	13.3343	17.0942	0.780047	-0.358367	0.205055
RHBG	2.6747	2.58573	3.58608	0.721046	-0.471837	0.205558
LOC96610	2978.5	3119.26	1844.32	1.69128	0.758115	0.207053
RPL19P12	105.69	103.835	120.634	0.860747	-0.216338	0.208371
LOC652276	45.2661	45.614	42.4628	1.07421	0.103278	0.209474
HLA-L	27.9114	28.3233	24.5921	1.15173	0.2038	0.21327
LOC401127	4.81678	4.7675	5.21196	0.914723	-0.128593	0.213883
C8orf56	0.84187	0.865969	0.67629	1.28047	0.356672	0.215466
LOC284632	1.6105	1.66019	1.13456	1.46329	0.549218	0.215621
CXADRP3	4.1793	4.43825	2.32433	1.90948	0.933176	0.21909
LOC100170939	48.298	49.059	42.1947	1.16268	0.217457	0.22114
TSIX	1.7717	1.82375	1.29168	1.41192	0.497658	0.227924
HYMAI	3.95795	3.88304	4.53127	0.856944	-0.222727	0.23651
LOC541471	47.1445	47.8146	41.7458	1.14537	0.195817	0.242939
LOC145783	30.5121	30.2386	32.7163	0.924265	-0.113621	0.244139
SCAND2	300.623	299.423	310.295	0.964962	-0.0514562	0.250059
GBAP1	503.552	509.795	453.246	1.12476	0.169623	0.251157
LOC344967	5.13687	5.20821	4.56202	1.14164	0.191113	0.251448
LOC100131496	1.72131	1.68633	1.98879	0.847914	-0.238009	0.264926
MGC23270	38.7514	38.3778	41.7615	0.918977	-0.121899	0.267255
HLA-H	1351.38	1370.29	1199.05	1.14281	0.192581	0.275226
LOC440356	1.4372	1.51696	0.837932	1.81037	0.856281	0.279236
DUSP5P	6.79137	7.29628	2.85722	2.55363	1.35255	0.281021
ALOX12P2	21.1314	20.6336	24.8743	0.829513	-0.269664	0.290423
LOC100188947	7.02939	7.20728	5.66107	1.27313	0.34838	0.302597
POLR2J4	272.821	274.532	259.034	1.05983	0.0838319	0.30324
MT1L	134.712	131.832	157.922	0.834792	-0.260512	0.306627
MST1P9	24.4687	24.0428	27.9007	0.861726	-0.2147	0.307654
C6orf208	4.48673	4.34334	5.63663	0.770556	-0.376027	0.311815
TCL6	5.92901	5.6192	7.8583	0.715065	-0.483854	0.318857
SIGLECP3	10.434	10.0905	13.2289	0.762758	-0.390702	0.322965
LOC127841	2.14532	2.1803	1.85787	1.17355	0.230877	0.327087
PSORS1C3	4.83803	4.62076	6.43134	0.718475	-0.476991	0.327314
RPL23AP64	2.71383	2.74419	2.47531	1.10862	0.148768	0.328601
LOC643387	47.5464	47.7769	45.6892	1.04569	0.0644598	0.332849
PABPC1P2	0.97393	0.959873	1.12261	0.855039	-0.225938	0.336624
HSD17B7P2	47.1897	46.7601	50.6514	0.923174	-0.115326	0.33981
RPL23AP53	145.397	144.533	152.36	0.948626	-0.0760892	0.343194
FER1L4	26.8156	26.0562	32.9346	0.791151	-0.337975	0.350686
IPW	984.165	991.088	928.379	1.06755	0.0942996	0.350835
RPL23AP32	1.5988	1.53677	2.0429	0.75225	-0.410716	0.351298
ADAM6	7456.71	7835.89	4401.37	1.78033	0.832143	0.360231
FUNDC2P2	3.23444	3.20385	3.48154	0.920241	-0.119917	0.376771
RFPL3S	10.6325	10.7688	9.53715	1.12914	0.175223	0.378894
LOC284440	156.13	155.357	162.355	0.956897	-0.0635643	0.379207
FLJ36777	22.3173	22.4787	21.0165	1.06958	0.0970401	0.380075
C16orf72	1065.45	1062.62	1088.26	0.97644	-0.0343971	0.384412
LOC100129550	256.823	258.019	247.187	1.04382	0.0618762	0.389424
HTR7P1	105.041	104.383	110.348	0.945941	-0.0801777	0.391987
LOC254559	27.3642	26.9926	30.3583	0.889135	-0.169525	0.400779
LOC148696	5.11344	5.19947	4.43037	1.1736	0.230939	0.401454
ZDHHC8P1	525.577	517.363	591.76	0.874279	-0.193834	0.404048
HNRNPA3P1	84.9421	85.242	82.5253	1.03292	0.0467278	0.405138
LOC285796	1.41061	1.43399	1.25666	1.14111	0.190438	0.407605
SNORA74A	1.67332	1.73976	0.687811	2.52942	1.3388	0.414002
LOC728190	150.909	151.632	145.084	1.04513	0.0636879	0.415467
LOC100302650	167.815	174.636	112.851	1.5475	0.629937	0.415668
LOC390858	1.42191	1.48686	0.909275	1.63521	0.709476	0.417211
RPL29P2	0.957818	0.932058	1.13749	0.819397	-0.287365	0.41959
FOXO3B	1010.9	1006.17	1049.09	0.959084	-0.0602703	0.420991
LOC678655	403.505	405.547	387.046	1.0478	0.0673675	0.424096
HLA-DPB2	5.11125	5.18123	4.54279	1.14054	0.189718	0.428414
RNF5P1	226.219	225.057	235.586	0.955307	-0.0659632	0.431506
HSP90AB4P	1.86699	1.8072	2.33992	0.772333	-0.372706	0.431957
ABCA11P	121.396	121.869	117.579	1.03649	0.0517045	0.437103
MSX2P1	1.83028	1.81039	1.98521	0.91194	-0.132989	0.44671
LOC400027	384.172	383.077	393.001	0.974747	-0.0369004	0.458316
RPPH1	64.5721	66.5465	48.6632	1.36749	0.451531	0.46044
ZNF876P	18.3669	18.5134	17.1889	1.07706	0.107096	0.461335
LOC401397	621.596	618.392	647.41	0.955178	-0.0661581	0.474958
SKINTL	1.00506	1.02964	0.876945	1.17413	0.231588	0.478232
C21orf119	169.183	170.139	161.472	1.05367	0.0754294	0.478851
EIF3IP1	1.748	1.76519	1.58899	1.11089	0.151714	0.481263
LOC727896	25.8084	25.9372	24.7705	1.0471	0.0663998	0.48154
AQP7P3	1.31722	1.28285	1.54537	0.830126	-0.268597	0.484927
LOC441455	5.4844	5.44067	5.82916	0.933354	-0.0995031	0.485601
PIP5K1P1	1.4287	1.4163	1.52702	0.927492	-0.108594	0.489183
LOC654433	99.4204	98.4097	107.525	0.915223	-0.127805	0.489415
GUCY2GP	5.94755	5.76277	7.97302	0.722783	-0.468365	0.493165
ABCA17P	6.17855	6.38851	4.50701	1.41746	0.503308	0.495252
GUSBP1	113.932	114.388	110.263	1.03741	0.0529843	0.496056
LOC644172	35.7518	36.0644	33.233	1.0852	0.117959	0.499144
LOC442459	1.35308	1.34207	1.44434	0.929196	-0.105945	0.499206
HOTAIR	5.58466	5.43462	6.68156	0.813376	-0.298006	0.521248
LOC285419	3.37829	3.42392	3.02486	1.13193	0.178782	0.522845
TUBBP5	79.5673	80.172	74.73	1.07282	0.101411	0.523435
LOC90246	174.003	172.798	183.712	0.940593	-0.0883569	0.525743
LOC100190939	130.202	130.681	126.342	1.03434	0.0487085	0.526946
psiTPTE22	135.854	134.242	148.847	0.901874	-0.149002	0.532681
LOC642852	208.951	207.978	216.794	0.959334	-0.0598952	0.533351
PRSS30P	1.73938	1.77666	1.46366	1.21384	0.279584	0.535439
MRPL42P5	7.77611	7.83619	7.29061	1.07483	0.104115	0.536984
HCP5	521.539	517.18	556.667	0.929064	-0.10615	0.537824
LOC100129716	11.7773	11.8465	11.2239	1.05547	0.0778842	0.539566
LOC150197	2.34835	2.38845	2.02153	1.1815	0.240624	0.540972
C5orf27	3.41992	3.46618	3.05163	1.13585	0.183767	0.551909
FLJ14107	0.992126	0.979977	1.06618	0.919151	-0.121626	0.560765
GK3P	11.9766	11.9191	12.4351	0.958508	-0.0611371	0.565024
NAPSB	127.088	125.918	136.514	0.922381	-0.116565	0.579902
LOC400891	2.38918	2.48733	1.59696	1.55753	0.639263	0.583132
LOC152024	0.848199	0.862256	0.756391	1.13996	0.188985	0.585808
FLJ42393	1.97527	1.94558	2.22758	0.873406	-0.195275	0.586639
FLJ30679	0.994626	0.975791	1.13166	0.862264	-0.213798	0.59141
H19	816.551	777.449	1131.62	0.687022	-0.541573	0.599749
CETN4P	1.78395	1.77142	1.87695	0.943776	-0.0834829	0.605942
LOC493754	434.954	434.167	441.298	0.98384	-0.023504	0.607619
SDHAP2	140.097	140.714	135.132	1.0413	0.0583872	0.629185
HERC2P4	2.78612	2.75561	2.99167	0.921094	-0.11858	0.633342
POM121L8P	1.37859	1.40481	1.11973	1.2546	0.327224	0.650692
GOLGA6L5	24.5116	24.3786	25.5805	0.953014	-0.0694302	0.655054
LOC387646	19.9091	19.718	21.4493	0.919284	-0.121417	0.659514
NCF1B	12.0817	12.1963	11.1628	1.09258	0.127744	0.659709
LOC153684	57.5463	57.3135	59.422	0.964517	-0.0521218	0.661811
LOC340508	1.05677	1.06769	0.983215	1.08591	0.11891	0.664182
C20orf203	3.35954	3.39395	3.09977	1.0949	0.130806	0.665583
LOC389033	2.78373	2.82827	2.47819	1.14126	0.190633	0.667566
C21orf128	2.54919	2.609	1.99166	1.30996	0.389525	0.672976
FLJ40852	27.5026	27.6077	26.6555	1.03573	0.0506412	0.676654
C15orf34	28.4535	28.5799	27.4446	1.04137	0.0584793	0.681039
FAM66D	14.1902	14.3866	12.638	1.13835	0.18695	0.682745
SNORA53	1.58785	1.61646	1.3354	1.21047	0.275563	0.683069
LOC285593	4.41457	4.70819	2.15962	2.1801	1.1244	0.686277
HLA-DRB6	178.084	179.122	169.759	1.05515	0.0774546	0.687453
RPL23P8	177.232	177.952	171.434	1.03802	0.0538311	0.688766
LOC100128292	22.3231	22.2282	23.088	0.96276	-0.0547517	0.692738
LOC91149	0.832742	0.827753	0.881727	0.938785	-0.0911325	0.69407
LOC147727	811.721	809.455	829.978	0.975274	-0.0361207	0.696049
LOC282997	58.5761	58.434	59.7215	0.978441	-0.031443	0.699926
FCGR2C	20.8271	20.7025	21.8265	0.948506	-0.0762714	0.700395
LOC646471	61.1131	60.8456	63.269	0.961697	-0.0563464	0.704146
LOC100132831	0.921944	0.928068	0.880126	1.05447	0.0765206	0.708034
MGC23284	55.5388	55.693	54.2962	1.02573	0.0366454	0.708926
DLEU2	19.1344	19.0577	19.7527	0.964816	-0.0516737	0.715794
FAM182B	19.3548	19.4517	18.5754	1.04718	0.0665065	0.719038
C22orf45	3.54334	3.52641	3.6771	0.959018	-0.06037	0.728411
FLJ42627	39.9716	40.1006	38.932	1.03002	0.0426696	0.735779
LOC100130581	63.9623	63.8391	64.9552	0.982817	-0.0250053	0.740049
TTTY10	1.20839	1.20331	1.25133	0.961624	-0.0564558	0.745357
LOC100134368	5.1928	5.20863	5.06644	1.02807	0.0399321	0.745768
TPI1P2	13.4105	13.4423	13.1547	1.02186	0.0311994	0.762129
ARGFXP2	1.00564	1.00199	1.04373	0.960007	-0.0588836	0.766407
C1orf200	0.900463	0.894644	0.93865	0.953118	-0.0692739	0.768988
SDHAP1	141.193	141.484	138.85	1.01897	0.0271073	0.77516
SMCR5	0.880973	0.884901	0.856718	1.0329	0.0466969	0.783699
LOC389791	3.43053	3.41517	3.54913	0.962254	-0.0555108	0.788735
LOC113230	245.52	246.28	239.4	1.02873	0.040871	0.80002
EMR4P	2.547	2.55762	2.45738	1.04079	0.0576826	0.803795
FLJ11235	32.3337	32.249	33.0165	0.976754	-0.0339327	0.810765
FLJ33630	521.307	521.824	517.139	1.00906	0.0130103	0.818784
LOC100132111	3.64744	3.63683	3.73013	0.974988	-0.0365435	0.821532
LOC220729	100.076	99.9151	101.371	0.985639	-0.0208684	0.824365
MGC57346	222.57	222.287	224.843	0.988633	-0.0164935	0.824725
LPAL2	5.411	5.42682	5.28378	1.02707	0.0385381	0.828958
BRD7P3	0.753671	0.755928	0.735852	1.02728	0.0388336	0.838352
LOC100124692	2.29398	2.26576	2.46961	0.917458	-0.124286	0.846398
RPL31P11	6.4123	6.38997	6.59182	0.969379	-0.0448675	0.850419
LOC100130015	21.6468	21.609	21.9514	0.984404	-0.0226781	0.856191
LOC91450	3.31007	3.31978	3.23353	1.02667	0.0379742	0.857007
C22orf34	2.08626	2.09616	2.01737	1.03906	0.0552778	0.875299
NRADDP	1.50638	1.50948	1.48095	1.01926	0.0275261	0.90261
FLJ13197	75.471	75.3675	76.3044	0.987722	-0.0178226	0.903976
TPTE2P3	3.53525	3.54234	3.48349	1.01689	0.0241692	0.914906
LOC285456	1.70036	1.69813	1.71742	0.988766	-0.0162985	0.916476
LOC100132724	2.51025	2.51325	2.48551	1.01116	0.0160113	0.928559
NCF1C	14.0869	14.1136	13.8725	1.01738	0.0248524	0.932375
LOC285954	1.22283	1.22439	1.21221	1.01005	0.0144289	0.934214
AQP7P1	4.53404	4.5267	4.59262	0.985647	-0.0208577	0.937535
MRS2P2	4.39713	4.40696	4.31752	1.02072	0.029581	0.938529
CSDAP1	40.2823	40.3059	40.0921	1.00533	0.00767336	0.941871
LOC648740	5.254	5.24818	5.29907	0.990397	-0.0139218	0.943309
LOC550643	419.48	419.622	418.333	1.00308	0.0044386	0.948432
LOC285696	3.94433	3.94983	3.90319	1.01195	0.0171354	0.953203
LOC647946	4.20159	4.20652	4.16345	1.01035	0.0148484	0.955157
COL6A4P2	1.81672	1.81495	1.83196	0.990714	-0.0134601	0.959436
NBR2	172.948	172.905	173.299	0.997728	-0.00328086	0.970505
C14orf33	43.5064	43.5137	43.4477	1.00152	0.00218937	0.979395
LOC253039	586.788	586.746	587.123	0.999359	-0.000924596	0.992347
LOC284009	1.17808	1.17801	1.17865	0.999463	-0.000774378	0.996604
