# Supplementary material for: Identification of androgen-responsive lncRNAs as diagnostic and prognostic markers for prostate cancer
Source: Oncotarget. 2016 Aug 19;7(37):60503–18. doi: 10.18632/oncotarget.11391 (PMC5312399; doi:10.18632/oncotarget.11391)
Supplement: Supplementary file 5 [file oncotarget-07-60503-s005.xlsx]

## Sheet: Sheet1
gene name	OverallAverage	GleasonScore⩽7Average	GleasonScore⩾8Average	foldChange	log2FoldChange	pval
LOC100128191	36.1246	30.0997	47.5793	1.58072	0.660585	3.73285e-16
LOC440944	307.856	258.167	378.755	1.46709	0.552957	3.94248e-14
LOC220729	100.076	81.9639	118.507	1.44584	0.531909	1.80556e-13
DLEU2	19.1344	15.3823	23.4789	1.52635	0.61009	2.17033e-10
LOC642852	208.951	178.377	245.158	1.37438	0.458783	3.17043e-10
HERC2P2	705.533	555.615	904.601	1.62811	0.703197	7.89558e-10
LOC100286793	234.966	209.388	286.823	1.36982	0.453983	9.53392e-10
SNORA8	236.595	206.413	288.608	1.3982	0.483572	2.31046e-09
LOC100272228	38.9465	27.988	52.0264	1.85888	0.894433	2.97625e-09
LOC400927	20.6536	16.8864	24.4164	1.44592	0.531989	4.02021e-09
LOC729799	19.6703	17.1074	24.4564	1.42958	0.515593	4.06945e-09
RPL32P3	139.962	114.982	171.713	1.49339	0.578588	7.8296e-09
LOC646471	61.1131	47.5508	71.0736	1.49469	0.579844	1.04553e-08
LOC283731	2.9532	1.99499	3.91849	1.96416	0.973914	1.9342e-08
LOC90834	16.1368	12.8574	20.1235	1.56513	0.64628	2.86826e-08
LOC100130557	49.5643	40.9756	60.1108	1.46699	0.55286	3.54913e-08
LOC730668	7.96357	5.33139	13.2153	2.47877	1.30963	7.44134e-08
LOC100129387	139.886	127.872	163.658	1.27986	0.355987	1.37277e-07
SUZ12P	145.814	128.367	167.787	1.30708	0.38635	1.43719e-07
FLJ43663	142.432	120.704	166.497	1.37938	0.464023	1.46688e-07
LOC100272217	40.7391	33.9169	51.8984	1.53016	0.613686	1.89727e-07
NEAT1	20931.8	16929.7	27062.5	1.59853	0.676742	2.13813e-07
LOC90246	174.003	146.969	217.088	1.4771	0.56277	2.40997e-07
LOC646762	219.276	200.167	240.556	1.20177	0.265166	4.61603e-07
SNHG10	110.662	95.9779	133.055	1.38631	0.471249	6.72503e-07
SNHG1	684.504	604.198	813.788	1.34689	0.429631	7.49165e-07
C8ORFK29	4.88162	3.20358	6.55741	2.0469	1.03344	1.35718e-06
LOC100270804	29.6357	25.1297	35.0075	1.39307	0.478272	1.37165e-06
LOC100131434	63.3894	49.2677	78.8468	1.60037	0.67841	1.45402e-06
LOC338651	14.0546	9.57744	17.8387	1.86258	0.8973	1.49086e-06
GOLGA6L5	24.5116	19.3887	29.1552	1.50372	0.588533	1.51402e-06
C9orf139	2.72101	1.9521	3.49401	1.78987	0.839858	1.58566e-06
LOC389791	3.43053	2.18248	3.82792	1.75393	0.81059	1.7148e-06
LOC647946	4.20159	2.87874	5.37664	1.86771	0.901267	2.12944e-06
SNORD1C	15.4504	12.714	18.1359	1.42645	0.512428	2.22691e-06
LOC202781	347.748	324.665	397.349	1.22388	0.291456	3.18983e-06
LOC144486	9.17548	8.34093	11.1812	1.34052	0.422794	3.19004e-06
LOC100131691	34.9281	29.9741	38.3411	1.27914	0.355175	3.42638e-06
LOC100129726	6.89559	5.46198	8.45829	1.54858	0.630943	3.68496e-06
MGC16275	54.387	59.2071	45.6351	0.77077	-0.375628	3.71232e-06
LOC100129716	11.7773	10.3547	13.924	1.3447	0.42729	3.8073e-06
LOC399815	3.64298	2.91833	4.5291	1.55195	0.634082	4.26703e-06
LOC388692	390.609	363.411	461.918	1.27106	0.346036	4.35435e-06
LOC100131193	69.3549	61.5084	81.2642	1.32119	0.401836	6.88331e-06
SEPT7P2	180.228	162.506	201.718	1.2413	0.311848	7.51505e-06
INE1	12.3629	10.2893	13.9525	1.35602	0.439376	7.52022e-06
KCNQ1OT1	104.435	91.9455	125.72	1.36734	0.451368	8.83231e-06
SDHAP2	140.097	117.566	153.514	1.30577	0.384902	1.15958e-05
RACGAP1P	1.17068	0.674131	1.17856	1.74826	0.80592	1.25392e-05
LOC493754	434.954	404.348	449.081	1.11063	0.151378	1.52611e-05
LOC100190986	84.0684	72.0298	103.476	1.43657	0.522631	1.66527e-05
LOC541471	47.1445	40.5011	57.5852	1.42182	0.507739	1.95039e-05
LOC146880	242.611	211.171	275.359	1.30396	0.382903	2.011e-05
C21orf67	85.6908	94.2766	77.4841	0.821881	-0.282999	2.09072e-05
MALAT1	3903.76	3275.04	4577.12	1.39758	0.482927	2.7716e-05
GUSBP1	113.932	104.341	121.007	1.15973	0.213789	3.23562e-05
LOC100128164	5.89159	4.64041	7.09381	1.5287	0.612308	4.0216e-05
LOC256880	3.67164	3.02529	4.2509	1.40512	0.490695	4.57096e-05
PMS2CL	99.0847	92.9671	107.828	1.15985	0.213939	4.68582e-05
C1orf213	69.5584	59.7346	76.9243	1.28777	0.364872	4.96064e-05
FLJ13197	75.471	61.5246	84.5562	1.37435	0.458748	5.31151e-05
SDHAP1	141.193	123.011	150.618	1.22443	0.29211	6.59747e-05
AURKAPS1	15.3599	13.8182	18.4611	1.336	0.417916	6.70679e-05
LOC100133331	138.82	121.132	153.941	1.27086	0.345801	6.91644e-05
LOC100128822	114.772	105.463	129.248	1.22553	0.293408	7.39412e-05
LOC285847	1.32721	0.736517	1.26703	1.7203	0.782664	7.42436e-05
ZNF702P	405.513	434.157	319.615	0.736174	-0.441881	7.42989e-05
LOC401588	125.383	118.931	142.968	1.20212	0.265576	7.48964e-05
SNHG12	183.576	160.112	217.154	1.35626	0.439636	8.13649e-05
DSCR9	1.86001	1.16519	1.79549	1.54094	0.623808	8.90966e-05
FLJ45445	137.891	119.288	163.493	1.37058	0.454786	9.13412e-05
SNORD116-28	66.1294	58.9629	86.4123	1.46554	0.551429	9.31339e-05
PCDHGB8P	2.84132	2.12663	3.20279	1.50604	0.590759	0.000113053
FAM174B	3437.43	3819.79	3133.35	0.820294	-0.285786	0.000114692
DGCR5	29.546	25.0092	46.6642	1.86588	0.89986	0.00011865
LOC572558	139.324	137.774	67.8277	0.492311	-1.02236	0.000120314
CHKB-CPT1B	361.472	304.429	407.199	1.33758	0.419626	0.000120998
IPW	984.165	930.663	1144.09	1.22933	0.297874	0.000130161
LOC90784	313.977	302.329	357.723	1.18322	0.242722	0.000142396
PLEKHM1P	164.263	138.207	169.718	1.228	0.29631	0.000143714
LOC645676	40.7091	37.6427	46.001	1.22204	0.289296	0.000145802
C11orf95	352.469	316.751	362.114	1.14321	0.193096	0.000173344
UOX	2.93963	2.00128	3.45828	1.72803	0.789129	0.000176801
FLJ45340	707.597	639.055	784.973	1.22833	0.296703	0.00019107
CLK2P	13.5512	12.5186	15.057	1.20276	0.266352	0.000195353
FLJ16779	4.53595	2.85981	5.86525	2.05092	1.03627	0.000197261
UBE2Q2P1	13.0171	10.7737	14.4768	1.34371	0.426225	0.000222948
LOC401431	61.0138	56.3064	72.0794	1.28013	0.356288	0.000232869
C8orf51	30.4823	29.1124	36.3846	1.2498	0.321693	0.000238411
LOC727896	25.8084	24.3867	29.1851	1.19676	0.259134	0.00024766
ABCA11P	121.396	113.652	128.424	1.12998	0.176297	0.000252481
ZSCAN12P1	16.9725	14.9987	18.2603	1.21746	0.283869	0.000258999
TPTE2P3	3.53525	3.95441	2.26303	0.572279	-0.80521	0.000281528
MGC23284	55.5388	58.2088	47.9129	0.823121	-0.280823	0.000352454
GBAP1	503.552	558.799	416.915	0.746092	-0.422575	0.000354921
HCG11	247.799	245.284	194.259	0.791976	-0.336471	0.00040005
LOC442421	2.90085	2.07264	2.93957	1.41827	0.504135	0.000411253
LOC100133161	53.5154	48.1516	61.8798	1.2851	0.361885	0.000415625
MST1P2	66.2298	48.5047	85.7807	1.7685	0.822529	0.000424712
LOC100132287	334.402	298.136	370.39	1.24235	0.313077	0.000443931
LOC729603	25.0581	23.7981	28.4872	1.19704	0.259468	0.000457091
POLR2J4	272.821	243.832	282.394	1.15815	0.211825	0.000457372
SNHG4	22.8916	20.7855	31.2218	1.50209	0.586975	0.000467496
EIF3IP1	1.748	1.81604	1.17931	0.649384	-0.622855	0.00049149
HCG27	19.7387	16.9951	23.0358	1.35544	0.438759	0.000546174
SBDSP1	430.793	396.647	436.11	1.09949	0.13684	0.000584955
LOC283867	1.66578	0.810913	1.73811	2.1434	1.0999	0.000659712
PTTG3P	1.23096	0.694081	1.25959	1.81476	0.85978	0.000681579
BMS1P4	27.0449	24.6435	30.2033	1.22561	0.293495	0.000737458
FLJ33630	521.307	545.069	489.924	0.898829	-0.153881	0.000756503
PI4KAP2	118.333	103.435	128.255	1.23996	0.310299	0.000768336
LOC338799	565.017	495.39	668.75	1.34995	0.432902	0.000861003
LOC100128675	13.8026	11.931	17.202	1.44179	0.52786	0.000953199
LOC221442	66.742	51.8594	82.2086	1.58522	0.664684	0.00105971
PART1	1699.53	2010.59	1444.46	0.718427	-0.477087	0.00107827
HLA-H	1351.38	1431.7	1062.83	0.742358	-0.429812	0.00112371
LOC100271831	46.5529	60.7135	25.5346	0.420575	-1.24957	0.00115897
DPY19L2P1	6.46037	5.67041	7.58553	1.33774	0.419797	0.00120227
C16orf52	315.829	294.738	334.263	1.1341	0.18155	0.00121842
GHRLOS	13.2816	11.4575	16.2086	1.41467	0.500463	0.0014302
PSIMCT-1	11.7951	10.7567	12.9716	1.20591	0.270125	0.00161625
LOC728606	562.084	714.631	500.191	0.699928	-0.514721	0.00167072
GGT3P	124.603	142.552	102.662	0.720171	-0.473589	0.00193808
LOC728613	220.942	204.896	239.485	1.16881	0.225041	0.00205059
C16orf72	1065.45	1049.14	1122.31	1.06975	0.097273	0.00207757
LOC400752	50.0689	45.9486	57.837	1.25873	0.331972	0.00208254
LOC158376	8.24286	7.03369	9.02396	1.28296	0.35948	0.00208289
LOC286467	7.69906	4.6706	7.83967	1.67852	0.747186	0.00220131
LOC100192378	3.75798	1.33043	2.25403	1.69421	0.760611	0.00222038
POM121L1P	1.11399	0.711048	1.00184	1.40896	0.494629	0.00227922
MGC12916	7.6508	8.14785	5.80944	0.713003	-0.488019	0.0023064
LOC285954	1.22283	0.789563	1.10373	1.3979	0.483263	0.00240023
C9orf106	3.52212	2.38895	4.65231	1.94743	0.961574	0.00242663
SLC6A10P	7.50856	6.58181	8.02413	1.21914	0.285862	0.00243437
TTTY15	519.386	490.827	635.387	1.29452	0.372421	0.00246111
PRINS	3.40757	3.34252	2.28343	0.683147	-0.549733	0.00259412
CXCR2P1	6.10663	4.33424	9.36591	2.16091	1.11164	0.00266397
FLJ30679	0.994626	0.351643	0.737172	2.09636	1.06789	0.00266944
GK3P	11.9766	11.3447	13.5431	1.19378	0.255541	0.00278406
OR2A9P	135.725	126.208	143.633	1.13806	0.186582	0.0028186
PCA3	8003.98	10119.2	7050.73	0.696766	-0.521253	0.00291788
MGC57346	222.57	212.488	234.888	1.10542	0.144591	0.00292266
PCDHB17	6.5693	5.60512	8.59592	1.53358	0.616905	0.00294628
DUSP5P	6.79137	3.06498	13.0003	4.24155	2.08459	0.00314748
LOC646214	193.894	182.995	234.426	1.28105	0.357331	0.00324722
MSTO2P	97.9992	88.6573	106.448	1.20067	0.263834	0.00344333
LOC100216545	197.101	185.024	235.307	1.27176	0.346832	0.00356327
COL6A4P2	1.81672	1.07989	1.69258	1.56736	0.64834	0.00358456
MT1L	134.712	151.566	95.074	0.627276	-0.672828	0.00366029
LOC100302401	14.5525	13.6085	18.4828	1.35818	0.44168	0.00383659
TRIM78P	8.12795	6.90997	8.5828	1.24209	0.312768	0.00386945
C15orf34	28.4535	30.9629	24.5423	0.792636	-0.33527	0.00416529
LOC100133957	7.90163	7.24537	8.40155	1.15958	0.213596	0.00416767
SPDYE8P	14.3496	13.1896	15.3687	1.16522	0.220597	0.00433272
MRS2P2	4.39713	5.58701	2.79115	0.499578	-1.00122	0.00448261
POM121L9P	7.97913	6.978	9.1434	1.31032	0.389917	0.00448724
MIAT	62.6276	53.8318	83.6605	1.55411	0.636089	0.00483066
LOC285696	3.94433	2.67092	4.21862	1.57946	0.659432	0.00488751
LOC100131496	1.72131	1.27497	1.83181	1.43675	0.522808	0.00533102
LOC284276	26.0894	23.1715	17.3014	0.746665	-0.421467	0.00566328
LOC100190938	52.0693	44.9424	57.7583	1.28516	0.361953	0.00585886
CCDC163P	21.1515	18.8786	23.5617	1.24807	0.319693	0.00615633
RPL23AP64	2.71383	2.17364	2.73668	1.25903	0.332312	0.00622503
LOC338758	68.3163	64.9711	75.5005	1.16206	0.216687	0.00644089
LOC100192426	4.8896	4.25521	2.05689	0.483382	-1.04876	0.00671932
LOC100134713	17.567	17.1124	19.7916	1.15656	0.209843	0.00687397
LOC100132111	3.64744	3.1534	4.05207	1.28499	0.361752	0.00709857
LOC344595	197.303	168.036	226.605	1.34855	0.431409	0.00717508
LOC285593	4.41457	1.94402	2.55581	1.3147	0.394736	0.00732234
LOC100271722	55.397	50.9218	64.8368	1.27326	0.348529	0.00732371
MAL2	3010.73	2976.55	3389.8	1.13883	0.187557	0.00770936
LOC642826	68.5998	61.7902	72.0148	1.16547	0.220916	0.00772568
MEIS3P1	290.142	275.794	239.068	0.866834	-0.206172	0.00790343
LOC283050	41.8204	39.6997	47.2795	1.19093	0.252084	0.00818942
RPL13AP3	40.4495	50.1607	32.5474	0.648862	-0.624016	0.00823956
LOC283663	28.2606	24.147	34.2935	1.4202	0.506089	0.00857026
LOC100302640	8.53992	7.14937	8.91521	1.24699	0.318452	0.00916277
LOC285548	2.70953	1.54947	3.24958	2.09721	1.06847	0.00923147
MGC45800	7.51652	5.44623	8.90701	1.63544	0.709683	0.00933528
LOC283922	38.1615	32.9755	39.332	1.19276	0.254306	0.00937663
LOC158572	35.2014	32.4644	36.2704	1.11724	0.159938	0.00986906
LOC115110	135.822	127.78	162.482	1.27158	0.346622	0.0100431
LOC100126784	31.7405	25.6577	32.3418	1.26051	0.33401	0.010068
RAET1K	3.83407	3.47575	4.46737	1.2853	0.362101	0.0101391
LOC100130987	24.8015	21.805	25.5898	1.17357	0.230908	0.0101592
LOC441204	37.4694	35.3889	44.2049	1.24912	0.320909	0.0101871
FAM66C	32.7355	29.1919	34.5661	1.1841	0.243789	0.0103209
FLJ37453	182.629	173.777	199.291	1.14682	0.197636	0.0108447
LOC255167	46.1973	45.4786	29.5339	0.649402	-0.622816	0.0109267
HCP5	521.539	558.45	433.325	0.775942	-0.365979	0.0109381
HTR7P1	105.041	99.333	112.928	1.13686	0.185057	0.0111706
PMS2L2	53.8169	50.0358	56.4952	1.12909	0.175166	0.0112642
LOC654433	99.4204	84.2721	108.828	1.29139	0.368921	0.011354
PCDHB18	9.90378	8.93947	10.9082	1.22023	0.287148	0.0122399
ABCC6P2	12.2794	11.5154	8.90649	0.77344	-0.370639	0.0123223
C21orf49	12.1132	12.354	11.0271	0.892591	-0.163929	0.0128675
HNRNPA3P1	84.9421	83.13	89.105	1.07188	0.100137	0.0131498
LOC100132832	4.04837	3.76064	4.47559	1.19011	0.251099	0.0135984
MT1DP	6.13106	6.48987	4.51792	0.696149	-0.522533	0.0137115
LOC151009	109.238	104.373	121.551	1.16458	0.21981	0.0137501
DNM1P35	20.3029	17.1188	20.9368	1.22303	0.290462	0.01394
POM121L10P	6.05429	5.14662	6.5096	1.26483	0.338946	0.0148217
LOC100270710	208.58	223.026	165.019	0.739911	-0.434577	0.0151138
LOC100133612	14.3522	14.0939	17.3219	1.22903	0.297524	0.0153415
ADAM21P1	3.59356	3.51532	2.35161	0.668961	-0.580006	0.0160716
CEACAM22P	38.2133	19.5802	45.9563	2.34708	1.23087	0.0167065
FLJ35390	68.9135	62.7111	71.5177	1.14043	0.18958	0.0169548
DPRXP4	1.52362	1.26406	1.57136	1.2431	0.313947	0.0170034
LOC100129034	1823.38	1942.46	1746.54	0.899137	-0.153387	0.0173504
TTTY10	1.20839	0.761126	1.00656	1.32246	0.403228	0.0176134
RPL13P5	7.13918	5.8882	6.76373	1.14869	0.199992	0.0177171
PGM5P2	34.9795	27.5103	20.1114	0.731052	-0.451954	0.0179811
RPS15AP10	2.57644	2.23682	2.73803	1.22408	0.291693	0.0182117
LOC648740	5.254	4.36881	5.7531	1.31686	0.397097	0.0186635
FAM126A	213.837	199.875	226.906	1.13524	0.183	0.0190179
FLJ43390	3.1543	0.950304	1.43339	1.50835	0.592968	0.019275
FLJ35024	7.77501	7.33672	9.00706	1.22767	0.295921	0.0198414
LOC100128288	54.8516	51.8168	60.8684	1.17469	0.232275	0.0215033
LOC100289341	49.5196	45.7365	54.4993	1.19159	0.252892	0.0216311
MST1P9	24.4687	19.4933	25.4888	1.30757	0.386891	0.0219478
LOC100127888	4.12718	4.30471	2.91187	0.676438	-0.56397	0.0232571
TP53TG1	805.078	865.545	754.044	0.871178	-0.198961	0.0236932
LOC100130776	138.209	146.122	124.481	0.851897	-0.231249	0.0239666
FCGR2C	20.8271	18.7351	24.2369	1.29366	0.371458	0.0253801
BMS1P5	67.1886	63.9749	72.2078	1.12869	0.174648	0.0262284
LOC550643	419.48	426.802	391.631	0.917595	-0.124071	0.0266168
NSUN5P1	236.136	217.068	268.876	1.23867	0.308797	0.0278917
ZNF876P	18.3669	17.0698	20.2847	1.18834	0.248943	0.0283006
NACAP1	225.033	245.528	223.758	0.911335	-0.133947	0.0284993
LOC145820	7.26621	5.73067	7.75351	1.35299	0.436146	0.0286257
SLC7A5P1	1.00262	0.429932	0.608297	1.41487	0.500665	0.0287665
LOC100124692	2.29398	1.41394	0.619827	0.438369	-1.18978	0.0293031
EMR4P	2.547	1.97425	2.62032	1.32725	0.408441	0.0294733
LOC202181	44.9333	39.4082	45.6936	1.1595	0.213497	0.0295271
C21orf81	1.93286	1.45931	1.98115	1.3576	0.441057	0.030331
LOC282997	58.5761	61.1584	55.5093	0.907632	-0.139821	0.0312246
LOC100128640	78.3502	76.6884	85.9853	1.12123	0.165081	0.0317433
ANXA2P2	1663.95	1394.78	1616.85	1.15922	0.21315	0.0319531
psiTPTE22	135.854	151.261	109.177	0.721781	-0.470367	0.0321435
C8orf77	31.9217	27.0869	35.6333	1.31552	0.395632	0.0326063
LOC100130581	63.9623	65.1685	59.6143	0.914772	-0.128516	0.0331169
MESTIT1	2.92817	2.25843	1.7215	0.762255	-0.391655	0.034735
MYO15B	868.847	734.012	933.014	1.27111	0.346093	0.0358315
NRADDP	1.50638	1.03669	1.38651	1.33744	0.419479	0.0358991
LOC100170939	48.298	43.7305	52.6158	1.20318	0.266856	0.0364394
ANXA2P1	27.4101	22.6079	26.4756	1.17108	0.227838	0.0377675
DKFZp779M0652	3.85086	4.00868	3.0353	0.757181	-0.401291	0.0377939
LOC150197	2.34835	1.41837	2.15603	1.52007	0.604142	0.0383347
TOP1P2	7.38468	7.23081	8.33737	1.15303	0.205435	0.0391388
C3orf38	353.972	348.962	371.303	1.06402	0.0895253	0.0393893
LOC678655	403.505	376.469	412.119	1.0947	0.130529	0.0395371
LOC92659	76.4262	71.1957	84.6368	1.18879	0.249496	0.0401675
FLJ33360	4.86025	4.05376	5.07349	1.25155	0.323716	0.041563
LOC285074	227.72	222.786	242.95	1.09051	0.124999	0.0417875
LOC158696	19.8349	21.3574	18.7921	0.879887	-0.18461	0.0420118
ATP8B5P	40.894	44.5949	38.841	0.870976	-0.199295	0.0422856
LOC100272216	7.71401	6.21159	8.32501	1.34024	0.422491	0.0423532
PLAC2	248.908	254.465	216.72	0.851669	-0.231635	0.0465313
LOC100134368	5.1928	4.68926	5.34362	1.13954	0.188456	0.0474115
SNORD116-4	99.3876	88.5114	107.122	1.21026	0.275315	0.0476277
PIP5K1P1	1.4287	1.09355	1.33345	1.21938	0.28615	0.0490322
THSD1P1	338.676	383.573	319.595	0.833204	-0.263258	0.0493121
LOC650368	22.0579	22.3819	19.691	0.879774	-0.184796	0.0518557
LOC647859	6.25099	3.38405	5.53253	1.63489	0.709191	0.0520853
C5orf27	3.41992	2.90751	4.04433	1.39099	0.476117	0.0521974
LOC100286844	26.3936	24.3564	26.5046	1.0882	0.121943	0.052361
SNHG5	2049.58	2173.07	1844.44	0.848772	-0.236552	0.0534943
PCDHB19P	6.24473	5.96979	7.0224	1.17632	0.234283	0.0535164
RHBG	2.6747	1.8497	2.52871	1.36709	0.451113	0.05524
GUCY2GP	5.94755	4.87801	2.017	0.413488	-1.27408	0.0565158
PVT1	122.847	116.088	136.712	1.17766	0.235923	0.0572038
PPIEL	105.836	99.0935	117.564	1.1864	0.246585	0.0573763
LOC147804	923.437	994.321	855.353	0.860238	-0.217192	0.0574426
LOC100128239	10.1534	9.50932	7.98659	0.839869	-0.251763	0.0586284
LOC541473	5.93926	5.02005	5.93142	1.18155	0.240676	0.0586842
RMST	26.9287	21.7208	26.9808	1.24216	0.312852	0.058981
LOC550112	358.834	369.818	347.47	0.939571	-0.089926	0.0592045
TPI1P2	13.4105	13.3264	14.8297	1.1128	0.154197	0.0596338
MGC16025	1.32852	0.948452	1.1993	1.26449	0.338551	0.0604137
C22orf45	3.54334	2.86233	3.34898	1.17002	0.226533	0.0608524
LOC407835	91.1785	93.4661	87.2808	0.933824	-0.0987782	0.060877
MIMT1	0.797462	0.366526	0.491654	1.34139	0.423727	0.0611351
SEPT7L	1.34835	1.04096	1.2286	1.18026	0.2391	0.0620178
RPL19P12	105.69	117.33	96.9866	0.826613	-0.274716	0.0627921
LOC100131551	3.95613	3.43339	4.36624	1.2717	0.346759	0.0633892
FLJ10038	385.189	379.611	409.781	1.07947	0.11033	0.0638901
MGC16142	11.5544	11.2111	12.1706	1.08558	0.118469	0.0649319
HSD17B7P2	47.1897	42.273	47.9252	1.13371	0.181045	0.0656619
LOC389634	2.64294	2.04787	2.47668	1.20939	0.274281	0.0657474
MIR17HG	27.8821	26.0104	32.463	1.24808	0.319707	0.0661114
PTPRVP	2.34991	1.86478	2.40303	1.28864	0.365848	0.0675793
LOC284023	111.597	107.102	115.376	1.07726	0.107363	0.0687442
LOC149134	71.7681	60.362	78.7718	1.30499	0.384037	0.0688648
SPDYE7P	5.15218	4.86513	5.59626	1.15028	0.201984	0.0709748
LOC440905	410.585	347.164	638.347	1.83875	0.878724	0.0735912
FAM182B	19.3548	17.2069	20.1861	1.17314	0.230377	0.0742311
LOC388242	20.7378	18.6745	22.7409	1.21776	0.284224	0.0746648
C6orf124	87.888	82.6641	92.4086	1.11788	0.160767	0.0792032
LOC400657	176.551	165.592	176.477	1.06574	0.0918497	0.0797056
FLJ37201	13.4733	12.7997	14.56	1.13752	0.185897	0.0801835
LOC84989	32.1283	30.2907	35.2981	1.16531	0.220717	0.0803505
LOC100130238	5.03618	2.5456	1.96443	0.771696	-0.373895	0.0824087
LPAL2	5.411	5.38212	4.47651	0.831738	-0.2658	0.0838776
LOC284578	39.8112	37.0295	45.1519	1.21935	0.286111	0.0840757
LOC652276	45.2661	43.5402	47.0333	1.08023	0.111332	0.0859124
LOC339535	19.4784	9.82162	5.21222	0.530689	-0.914062	0.0881187
LOC100190939	130.202	128.532	119.141	0.926937	-0.109457	0.0893688
DKFZp566F0947	3.6068	3.43668	2.54347	0.740097	-0.434214	0.0903731
LOC100268168	6.57401	5.73494	6.44424	1.12368	0.168232	0.0914835
HSP90AB2P	48.3888	47.6116	53.1861	1.11708	0.159736	0.0935295
GGT8P	1.86008	1.49785	1.13971	0.760895	-0.394231	0.0950583
HSP90B3P	19.0532	21.648	17.4266	0.804998	-0.312943	0.0975309
ARGFXP2	1.00564	0.568626	0.706769	1.24294	0.313758	0.102118
FUNDC2P2	3.23444	3.29174	2.90229	0.881688	-0.18166	0.102229
GUSBP3	75.8182	73.5725	85.1879	1.15788	0.211482	0.10304
LOC143666	37.0861	34.9312	39.7715	1.13857	0.187221	0.105605
LOC284100	0.951269	0.558795	0.431393	0.772007	-0.373315	0.106286
H2BFXP	3.4325	2.71405	3.27672	1.20732	0.271808	0.107759
LOC389033	2.78373	2.05417	1.39895	0.681032	-0.554206	0.107845
INE2	47.1761	52.473	43.9799	0.838143	-0.254732	0.113169
TUG1	4030.77	4013.25	4175.86	1.04052	0.0573033	0.113844
FLJ11235	32.3337	32.0939	28.1853	0.878214	-0.187356	0.113847
DPY19L2P2	20.8021	17.8512	20.4176	1.14377	0.193796	0.114269
LOC152217	401.708	417.312	384.821	0.922143	-0.116938	0.115045
LOC80054	243.601	255.794	232.572	0.909214	-0.137308	0.116922
HYMAI	3.95795	3.68413	3.06588	0.832186	-0.265021	0.117389
HCG4	33.324	31.2366	26.3139	0.842406	-0.247413	0.119058
LOC154822	18.2189	18.5136	14.6636	0.792046	-0.336344	0.120011
C14orf128	76.0866	71.205	76.3763	1.07263	0.101148	0.120891
ZDHHC8P1	525.577	536.517	429.643	0.800801	-0.320484	0.121303
LOC400027	384.172	375.212	391.949	1.0446	0.062957	0.122483
FAM35A	876.261	929.59	877.392	0.943849	-0.0833719	0.122759
RPL23AP32	1.5988	1.43549	0.839385	0.584739	-0.774135	0.124214
SCAND2	300.623	290.254	301.8	1.03978	0.0562767	0.124885
LOC150622	5.24059	3.5275	5.41837	1.53603	0.61921	0.125238
GTF2IP1	5834.66	5780.2	5992.46	1.03672	0.0520279	0.126254
LOC100125556	66.986	69.989	64.8495	0.926568	-0.110032	0.126777
LOC285419	3.37829	2.88544	3.4661	1.20124	0.264522	0.127584
LOC145837	547.591	577.518	670.049	1.16022	0.214402	0.128547
FLJ12825	6.87838	6.16497	7.46246	1.21046	0.275558	0.130073
LOC286002	115.182	129.284	109.95	0.850454	-0.233695	0.131007
RP9P	119.396	122.643	109.317	0.891341	-0.165951	0.131438
HCG26	47.4359	49.2197	41.7093	0.847412	-0.238865	0.133547
WASH2P	473.418	486.527	434.008	0.892054	-0.164798	0.13418
LOC283392	11.2819	9.28946	7.79874	0.839526	-0.252353	0.134547
LOC284632	1.6105	0.7614	1.00924	1.3255	0.406542	0.135248
LOC100132724	2.51025	2.32011	2.69574	1.1619	0.216486	0.137778
C14orf64	5.7929	4.7579	4.01446	0.843747	-0.245117	0.140128
FLJ42289	16.9913	16.4569	14.9149	0.9063	-0.141939	0.143785
AQP7P3	1.31722	0.805168	0.487819	0.60586	-0.722945	0.144942
OR7E91P	27.487	23.8105	28.3089	1.18893	0.249658	0.145266
NBR2	172.948	163.848	174.738	1.06646	0.0928346	0.145826
UCA1	8.02785	3.04577	4.22664	1.38771	0.472703	0.14711
SNORA74A	1.67332	1.44074	0.632218	0.438815	-1.18832	0.147379
NUDT9P1	3.17633	2.81201	3.13032	1.11319	0.154705	0.14836
FLJ42627	39.9716	37.8058	41.6165	1.1008	0.138549	0.148396
HSP90AB4P	1.86699	1.84403	1.12773	0.611555	-0.709445	0.148721
RPL29P2	0.957818	0.713479	0.544832	0.763628	-0.389058	0.150448
LOC728875	82.9556	79.1416	90.7456	1.14662	0.197392	0.152196
PCGEM1	499.783	578.586	432.941	0.748274	-0.418361	0.15323
FAM66D	14.1902	15.5017	10.7315	0.692276	-0.530581	0.15415
TRAPPC2P1	203.895	214.225	200.122	0.934168	-0.0982463	0.156434
LOC284798	0.917739	0.47819	0.371473	0.776831	-0.364327	0.156588
RFPL1S	44.1599	40.1174	49.4582	1.23284	0.301982	0.159059
LOC643719	7.19949	7.63495	6.5364	0.856115	-0.224123	0.159344
SIGLECP3	10.434	8.06449	11.1345	1.38068	0.465376	0.159378
NCF1B	12.0817	10.687	13.5234	1.26541	0.339601	0.160736
LOC127841	2.14532	2.17501	1.80914	0.831782	-0.265723	0.161279
LOC728024	14.6415	13.4494	14.3697	1.06843	0.0954867	0.161577
LOC100128811	3.43601	1.61912	2.26853	1.40109	0.486547	0.162985
LOC283070	193.143	165.57	207.827	1.25522	0.327935	0.165045
LOC728190	150.909	144.64	153.44	1.06084	0.085203	0.167105
RPPH1	64.5721	67.9032	41.4375	0.610244	-0.712542	0.168506
FLJ35776	180.07	185.291	168.605	0.909946	-0.136148	0.170111
RPL31P11	6.4123	7.21872	5.99008	0.829797	-0.269169	0.171492
LOC650623	44.4407	40.3726	44.9727	1.11394	0.155672	0.172214
FLJ34503	2.05072	1.46443	1.81237	1.23759	0.307537	0.173204
SNHG8	2069.14	2225.7	1978.4	0.888889	-0.169925	0.175199
SMCR5	0.880973	0.476328	0.572895	1.20273	0.266314	0.178916
RRN3P3	39.2029	36.2163	38.3555	1.05907	0.0827935	0.179172
LOC441666	20.6987	17.7072	20.9545	1.18339	0.242923	0.17961
LOC401463	0.910231	0.42375	0.551368	1.30116	0.3798	0.179706
LOC84856	14.4278	3.79545	4.61374	1.2156	0.281666	0.180164
RPSAP58	10969.6	11711.6	10837.4	0.925359	-0.111914	0.180293
HAR1B	1.98301	1.60429	1.9382	1.20814	0.27279	0.183412
C6orf123	6.38146	5.61183	3.92327	0.699108	-0.516414	0.184486
LOC400891	2.38918	0.90561	1.39693	1.54253	0.6253	0.186598
EEF1DP3	2.04066	1.85068	2.17952	1.17769	0.235956	0.191574
FLJ40852	27.5026	26.8255	29.1083	1.0851	0.117825	0.193166
LOC284009	1.17808	0.738778	0.864474	1.17014	0.22668	0.19325
RNF5P1	226.219	234.277	220.261	0.940175	-0.0889984	0.199636
SNHG3	103.483	98.6456	112.001	1.13539	0.183189	0.200757
LOC340508	1.05677	0.452522	0.570761	1.26129	0.334897	0.202389
LOC440461	3.98836	3.31674	3.86158	1.16427	0.219424	0.202556
LOC100129550	256.823	251.14	264.037	1.05135	0.072248	0.202653
LOC401127	4.81678	4.54107	4.90902	1.08103	0.112404	0.203014
ANKRD36BP1	70.5704	73.5257	65.4454	0.890103	-0.167956	0.20685
LOC100240735	1.65071	0.739289	0.892298	1.20697	0.271387	0.207243
SNHG7	1399.93	1379.21	1513.77	1.09757	0.134307	0.218887
LOC144571	49.6178	47.8015	44.8526	0.93831	-0.0918632	0.223598
NCRNA00185	60.2348	64.3281	56.9526	0.885345	-0.175688	0.226806
LOC100233209	6.69065	5.95624	7.28989	1.22391	0.291495	0.227577
LOC729176	30.299	29.93	31.4556	1.05097	0.0717245	0.230161
LOC728723	20.7167	20.7036	19.3408	0.934176	-0.0982342	0.230735
ABCA17P	6.17855	4.66137	5.79996	1.24426	0.315289	0.231629
HOTAIR	5.58466	3.50538	5.12078	1.46084	0.546794	0.232007
LOC100144604	72.9845	59.0751	73.7542	1.24848	0.320176	0.232055
LOC148709	21.2224	21.6755	23.3134	1.07556	0.105093	0.235304
CYP4Z2P	9.74363	8.32033	12.7583	1.53339	0.616728	0.237838
C9orf69	995.546	1001.07	1040.55	1.03944	0.0558029	0.242096
RRN3P2	9.95688	8.55332	9.53663	1.11496	0.156995	0.24313
LOC285796	1.41061	0.986479	1.14492	1.16061	0.21488	0.243572
SNORD17	4.64081	4.6722	2.74613	0.58776	-0.766702	0.243757
DKFZp434J0226	2.61445	1.66402	2.15377	1.29432	0.372195	0.248141
DLEU1	69.3562	68.7081	64.3202	0.936137	-0.0952088	0.248762
LOC401093	216.658	187.867	171.283	0.911724	-0.133332	0.251322
LOC100132215	19.492	18.7062	21.2184	1.1343	0.1818	0.254852
RPS2P32	5.68063	5.19966	4.68212	0.900466	-0.151257	0.255343
LOC100190940	62.5638	64.8617	52.6024	0.810993	-0.302239	0.258252
CXADRP3	4.1793	2.99903	4.4218	1.47441	0.560139	0.263294
LOC100134868	5.66825	5.63635	5.09307	0.903612	-0.146225	0.263765
HLA-DPB2	5.11125	4.72382	5.44797	1.1533	0.205763	0.264987
LOC284440	156.13	156.894	149.374	0.952067	-0.0708646	0.266232
LOC644936	28.0031	27.5452	25.2801	0.917769	-0.123796	0.268093
LOC344967	5.13687	4.99482	5.50043	1.10123	0.139114	0.269681
RPL23AP82	90.2885	89.2256	85.3359	0.956405	-0.0643057	0.275366
LOC100132831	0.921944	0.583199	0.491341	0.842493	-0.247263	0.275743
LOC100128788	35.3742	35.4426	38.3117	1.08095	0.1123	0.285759
MGC16121	3.239	2.71418	3.10957	1.14568	0.196198	0.287
RPL23AP53	145.397	149.926	142.824	0.952631	-0.0700101	0.291683
TUBA4B	12.0354	7.1145	12.5697	1.76678	0.82112	0.293635
LOC146336	55.2916	48.5637	69.9614	1.44061	0.526681	0.293752
LOC100130872	1011.74	1021.14	1162.17	1.13812	0.186649	0.294447
LOC284837	33.6724	30.6283	36.6841	1.19772	0.260292	0.295184
LOC387646	19.9091	21.2776	17.7119	0.832419	-0.264619	0.297681
PTENP1	255.601	258.235	245.36	0.950143	-0.0737841	0.299145
HLA-L	27.9114	28.2544	25.889	0.916282	-0.126137	0.299953
UBE2MP1	104.705	106.342	103.229	0.970726	-0.0428637	0.300414
LOC389332	86.3834	101.488	82.1268	0.809226	-0.305385	0.303533
RPL23P8	177.232	195.537	181.618	0.928815	-0.106537	0.305734
C12orf47	385.691	382.55	400.941	1.04807	0.0677416	0.308091
LOC100270746	99.2463	99.2217	108.55	1.09401	0.129626	0.308467
SNORA81	1.27645	0.908588	0.669746	0.737128	-0.440012	0.310978
GSTM2P1	1.79045	0.92149	0.804059	0.872564	-0.196667	0.316202
ABCC6P1	6.37882	5.64938	4.71799	0.835135	-0.259919	0.322896
SKINTL	1.00506	0.396942	0.488309	1.23018	0.298866	0.323893
KLKP1	146.086	141.534	156.784	1.10775	0.147632	0.325061
LOC257358	1.50255	1.15594	1.28631	1.11279	0.15418	0.331985
MGC72080	123.516	130.071	122.723	0.943507	-0.0838947	0.337285
ZNF204P	157.688	137.407	126.905	0.923568	-0.11471	0.342197
TTTY14	19.224	19.6231	17.751	0.904596	-0.144654	0.344353
MGC16703	4.76933	3.19001	3.54521	1.11135	0.152308	0.345347
SNORA53	1.58785	1.52378	1.04914	0.688513	-0.538443	0.347557
LOC100130691	3.43112	3.06359	2.8262	0.922515	-0.116356	0.355671
FAM66E	2.10356	1.40597	1.55453	1.10567	0.144916	0.356566
C6orf208	4.48673	4.69496	3.66202	0.779989	-0.358474	0.357186
LOC219347	93.4141	92.069	96.2134	1.04501	0.0635228	0.361616
LOC100130331	4.99023	4.93297	4.38145	0.888197	-0.171049	0.364979
SUGT1P1	11.7755	11.8149	11.176	0.945928	-0.0801971	0.366541
FAM41C	15.1273	15.8438	14.8002	0.934132	-0.098301	0.368623
LOC349196	12.3207	12.0502	11.2745	0.935629	-0.0959921	0.369256
TUBBP5	79.5673	76.3963	82.3876	1.07842	0.108924	0.373766
RPL13AP6	26.9192	25.1261	26.9402	1.0722	0.100573	0.374065
LOC100134229	190.485	192.869	202.766	1.05132	0.0721965	0.374169
LOC388152	837.122	824.193	878.812	1.06627	0.0925734	0.377841
HERC2P4	2.78612	1.77392	2.05908	1.16075	0.21506	0.378259
LOC100144603	12.3335	13.1306	12.1441	0.924869	-0.112679	0.380852
CLEC4GP1	7.41059	1.36837	0.94643	0.691649	-0.531888	0.383205
FER1L4	26.8156	22.9564	27.791	1.2106	0.275721	0.383384
LOC100130148	1.57665	1.117	1.25012	1.11917	0.162435	0.387383
LOC96610	2978.5	2682.94	3393.83	1.26497	0.339099	0.393735
LOC390858	1.42191	0.613252	0.880935	1.4365	0.522557	0.395388
TCL6	5.92901	3.5082	4.6984	1.33926	0.421438	0.397064
LOC440925	35.8495	37.5288	34.3391	0.915006	-0.128147	0.402522
MSX2P1	1.83028	1.54394	1.69293	1.0965	0.13291	0.407075
LOC644172	35.7518	36.2969	39.1385	1.07829	0.10874	0.410965
FLJ23867	279.3	248.794	270.213	1.08609	0.119147	0.412429
FOXO3B	1010.9	1033.83	999.064	0.966369	-0.0493546	0.413521
WASH5P	250.777	255.582	236.666	0.925988	-0.110934	0.414675
LOC100130093	117.914	120.785	116.282	0.962722	-0.0548095	0.414872
LOC143188	12.4999	12.3497	11.6879	0.946407	-0.0794673	0.416063
LOC285456	1.70036	1.54254	1.42862	0.926151	-0.110681	0.417207
C17orf85	555.545	546.218	557.121	1.01996	0.0285149	0.422051
FLJ42393	1.97527	1.12619	1.32793	1.17914	0.237729	0.425393
CIDECP	104.874	103.653	99.5729	0.960636	-0.0579388	0.426488
LOC100302650	167.815	192.581	140.556	0.729853	-0.454323	0.430853
H19	816.551	1003.7	533.788	0.531819	-0.910992	0.436242
LOC253039	586.788	587.417	564.166	0.960418	-0.058265	0.440597
LOC100288778	600.17	616.391	575.031	0.9329	-0.100206	0.441246
ALMS1P	5.01948	4.78031	5.08948	1.06467	0.0904129	0.44129
LOC400043	77.1951	83.6387	76.5267	0.914967	-0.128208	0.443558
NEURL3	48.9189	43.2753	38.5912	0.891762	-0.16527	0.446274
LOC100130522	17.7595	17.4926	18.5671	1.06143	0.0860026	0.447847
LOC92249	889.354	886.584	867.273	0.978219	-0.0317704	0.448212
FLJ13224	3.31791	2.99247	3.14901	1.05231	0.0735625	0.453114
MGC12982	41.5145	40.1083	42.6912	1.0644	0.0900385	0.45366
TPTE2P1	7.30988	6.89311	6.37916	0.92544	-0.111788	0.456333
FLJ26850	101.997	99.5227	118.747	1.19316	0.254791	0.456668
LOC100009676	95.7745	95.408	97.6323	1.02331	0.0332478	0.456758
RPL21P44	1.70168	1.52763	1.62011	1.06054	0.0847981	0.461498
SBF1P1	1.38205	1.12637	1.02088	0.906352	-0.141857	0.464016
MGC14436	10.7982	11.0828	11.9698	1.08003	0.111071	0.468738
SLC7A5P2	3.2676	2.94748	3.18572	1.08083	0.112137	0.471834
LOC339524	29.5723	27.7984	29.2636	1.05271	0.0741048	0.47204
LOC100132707	94.178	90.2463	93.4606	1.03562	0.0504904	0.475341
HCG18	471.322	470.792	479.983	1.01952	0.0278941	0.476981
LOC285768	1.39828	0.722207	0.642444	0.889556	-0.168842	0.486898
LOC151534	29.4591	25.8984	28.4485	1.09846	0.135488	0.488337
XIST	11.4883	8.03646	2.97465	0.370144	-1.43384	0.489649
LOC100130015	21.6468	19.557	20.5218	1.04933	0.0694677	0.490646
LOC728743	256.317	267.908	255.234	0.952692	-0.0699176	0.493981
HLA-DRB6	178.084	175.766	189.277	1.07687	0.106846	0.49438
C1orf200	0.900463	0.433215	0.492845	1.13765	0.186052	0.49763
SIGLEC16	5.5571	5.46463	5.21964	0.955167	-0.0661747	0.498535
LOC401397	621.596	625.864	647.708	1.0349	0.0494956	0.509368
LOC152024	0.848199	0.423464	0.493619	1.16567	0.221159	0.517475
C7orf13	249.883	262.927	251.604	0.956937	-0.0635042	0.517515
CXADRP2	52.3595	54.5501	39.6221	0.726342	-0.461279	0.521073
RPSAP9	45.0055	45.7825	44.15	0.964343	-0.0523817	0.525576
FLJ14107	0.992126	0.612022	0.550509	0.899491	-0.152818	0.534719
FLJ40292	1.98117	1.68674	1.8203	1.07919	0.109946	0.535398
LOC442459	1.35308	1.20531	1.27891	1.06107	0.0855173	0.538821
CECR7	62.0673	61.2667	66.3772	1.08341	0.115584	0.540083
C20orf203	3.35954	2.72723	3.04546	1.11669	0.159228	0.540725
LOC643387	47.5464	49.2318	50.2663	1.02101	0.0300002	0.541107
MIR155HG	13.7503	12.1581	13.6261	1.12075	0.16446	0.544617
LOC147727	811.721	826.025	799.116	0.967423	-0.0477811	0.54577
SNHG6	1019.61	991.523	1038.76	1.04764	0.0671479	0.547925
FLJ36777	22.3173	22.1715	22.9657	1.03582	0.0507747	0.548582
LOC729678	503.336	495.606	505.433	1.01983	0.0283272	0.558118
LOC201651	1.28192	0.752821	0.66931	0.889069	-0.169632	0.558619
LOC148696	5.11344	4.43481	4.78753	1.07954	0.110411	0.560138
MGC3771	19.1025	19.4956	18.9536	0.972199	-0.040677	0.561274
LOC148413	538.037	546.933	535.443	0.978992	-0.0306311	0.562438
LOC100128292	22.3231	20.9565	21.911	1.04555	0.0642608	0.564442
RNF138P1	75.0718	73.2108	78.396	1.07083	0.0987234	0.56783
FLJ90757	1091.26	1112.24	1093.22	0.982892	-0.0248945	0.569871
LOC441455	5.4844	5.26171	5.0287	0.955717	-0.0653452	0.583577
HAR1A	6.82475	6.3866	6.82407	1.0685	0.0955862	0.587073
LOC113230	245.52	236.261	246.892	1.045	0.0634961	0.587117
NPY6R	20.1935	13.2712	10.9192	0.822779	-0.281423	0.589049
LOC145783	30.5121	29.8855	30.8219	1.03133	0.0445088	0.591389
LOC91149	0.832742	0.413065	0.448868	1.08668	0.119925	0.592493
PSORS1C3	4.83803	3.14348	2.63595	0.838543	-0.254044	0.595096
C6orf147	10.9515	10.1956	10.842	1.0634	0.0886908	0.59536
LOC100134259	5.67331	5.42248	5.61999	1.03642	0.0516146	0.5955
LOC148189	96.928	98.9536	96.5104	0.97531	-0.0360667	0.604382
LOC100128573	1.24998	1.02961	1.08176	1.05065	0.0712875	0.60565
SNHG11	473.947	511.315	486.289	0.951055	-0.072399	0.605988
LOC730101	181.363	181.403	189.597	1.04517	0.0637384	0.609409
RPS10P7	61.392	61.4571	60.1092	0.978068	-0.0319934	0.619446
INGX	1.25922	0.976155	0.909762	0.931985	-0.101621	0.622759
FMO6P	2.02667	1.30984	1.18537	0.904975	-0.14405	0.625891
PABPC1P2	0.97393	0.591368	0.637245	1.07758	0.107793	0.626162
LOC93622	501.344	503.605	515.15	1.02292	0.0326991	0.629482
MRPL42P5	7.77611	7.50353	7.18035	0.956929	-0.0635161	0.631395
PRSS30P	1.73938	1.36129	1.49823	1.10059	0.138283	0.631933
FLJ45983	12.2081	5.48951	5.00653	0.912018	-0.132866	0.637438
C8orf56	0.84187	0.450722	0.410839	0.911513	-0.133665	0.637505
HLA-J	14.3465	13.1049	13.9754	1.06643	0.092789	0.637954
AQP7P1	4.53404	4.12675	3.82379	0.926587	-0.110001	0.648103
LOC440173	11.9786	9.14269	10.7208	1.17261	0.229724	0.652292
FLJ39653	98.9021	100.254	98.0986	0.978497	-0.0313607	0.655651
WASH3P	504.867	506.828	489.321	0.965457	-0.0507154	0.662236
LOC91948	1.74793	1.0959	0.979978	0.894222	-0.161295	0.664318
EGOT	5.2261	3.84767	3.55524	0.923999	-0.114037	0.668535
SNORA57	3.33453	1.8295	2.09641	1.14589	0.196473	0.672434
LOC643837	318.487	342.887	333.76	0.97338	-0.0389252	0.672524
PIPSL	139.894	140.674	142.52	1.01312	0.018808	0.67929
FAM66A	2.48485	1.95728	2.03433	1.03936	0.0557014	0.679474
CETN4P	1.78395	1.58606	1.65169	1.04138	0.0584954	0.687776
PA2G4P4	59.2745	60.7803	61.7875	1.01657	0.0237129	0.688802
LOC606724	18.2372	18.007	16.9611	0.941916	-0.0863292	0.693967
RFPL3S	10.6325	9.6501	10.0334	1.03972	0.0561945	0.695286
LOC100129534	79.2994	79.4315	77.6239	0.977243	-0.0332114	0.696161
TMED10P1	55.1331	55.7386	56.8293	1.01957	0.0279589	0.699786
ALOX12P2	21.1314	18.3345	17.1964	0.937924	-0.0924563	0.700294
SLED1	7.52426	7.30666	7.70109	1.05398	0.0758518	0.704081
LOC647979	8568.91	8485.85	8569.59	1.00987	0.0141675	0.709886
C1orf133	37.333	34.7423	33.6064	0.967306	-0.0479561	0.711628
DIO3OS	3.56546	3.24555	3.08975	0.951997	-0.0709718	0.712629
C21orf88	4.07526	2.8548	3.02915	1.06107	0.0855211	0.714936
FLJ42709	134.769	127.364	124.629	0.978522	-0.031324	0.71852
EMX2OS	145.254	16.2337	17.6982	1.09021	0.124612	0.722443
FLJ42875	7.28966	3.88886	3.66354	0.94206	-0.0861089	0.724631
LOC283856	3.54542	2.4735	2.55902	1.03457	0.0490341	0.730793
LOC374443	77.8066	73.8911	72.6377	0.983037	-0.0246823	0.732024
FAM45B	153.753	151.473	153.886	1.01593	0.0228015	0.736508
LOC91450	3.31007	3.27783	3.14509	0.959502	-0.059642	0.741939
LOC645166	92.2921	90.7779	93.2996	1.02778	0.0395305	0.742764
NAPSB	127.088	129.348	124.11	0.959497	-0.0596494	0.744089
FLJ10661	9.52223	8.94654	8.70362	0.972848	-0.039714	0.7576
MBL1P	13.2157	12.184	12.6598	1.03905	0.0552608	0.758227
CSDAP1	40.2823	38.8556	39.5212	1.01713	0.0245041	0.759241
CYP2B7P1	13.2303	12.3117	11.0903	0.900793	-0.150733	0.765981
LOC153910	1.68603	0.891003	0.814446	0.914078	-0.12961	0.76644
LOC100188947	7.02939	6.34477	6.67373	1.05185	0.0729249	0.77178
LOC283174	150.726	134.361	137.082	1.02025	0.0289198	0.781025
TRPC2	1.05012	0.592461	0.61845	1.04387	0.0619389	0.79053
TSIX	1.7717	1.07641	1.14045	1.0595	0.0833854	0.790873
LOC157381	43.5839	40.2923	38.7968	0.962885	-0.0545651	0.792287
BRD7P3	0.753671	0.385147	0.399974	1.0385	0.0544966	0.800652
PPP1R2P3	54.4048	53.6142	53.1033	0.99047	-0.0138147	0.800824
LOC645431	15.4592	14.4267	14.6709	1.01693	0.0242156	0.801345
MEG3	98.38	92.8537	89.1273	0.959869	-0.0590911	0.801607
LOC100133985	16.0328	16.4533	16.0781	0.977196	-0.0332808	0.807997
LOC154761	26.1867	24.2936	24.7667	1.01948	0.0278296	0.808259
FLJ41941	3.35882	2.5788	2.43074	0.942582	-0.0853095	0.810379
LOC254559	27.3642	26.397	25.7214	0.974407	-0.0374034	0.814353
LOC148824	3.78242	2.7793	2.63204	0.947015	-0.0785403	0.816965
LOC149837	23.9187	21.121	21.561	1.02083	0.0297464	0.821057
C21orf119	169.183	171.456	173.772	1.01351	0.0193575	0.821864
NCF1C	14.0869	14.0997	13.5726	0.962615	-0.0549691	0.826413
LOC339290	665.896	642.61	646.992	1.00682	0.00980533	0.83165
ANXA2P3	4.18016	3.43187	3.3137	0.965567	-0.0505519	0.832249
MGC2752	732.104	738.551	741.617	1.00415	0.00597781	0.840767
LOC646999	6.04007	5.63049	5.55157	0.985985	-0.0203631	0.840958
POM121L8P	1.37859	0.982827	1.05875	1.07725	0.107355	0.84294
LOC100130386	1.82147	1.32553	1.40007	1.05624	0.0789324	0.843043
RPLP0P2	162.707	177.533	172.804	0.973365	-0.0389479	0.859616
C1orf126	47.4118	40.6382	41.2541	1.01516	0.0217007	0.863007
LOC653501	183.851	179.74	178.639	0.993877	-0.00886138	0.87644
RPL23AP7	79.4244	77.2526	77.8998	1.00838	0.012036	0.88018
LOC387647	365.809	360.743	362.188	1.00401	0.00576933	0.883942
LOC100133991	45.1805	44.8133	44.4539	0.991981	-0.0116157	0.892323
ADAM6	7456.71	7637.36	8075.72	1.0574	0.080517	0.894406
GEMIN8P4	25.4828	26.2245	26.3893	1.00628	0.00903373	0.895804
MGC21881	339.2	353.504	351.539	0.994442	-0.00804087	0.901306
SUMO1P3	181.625	181.601	182.29	1.00379	0.00545904	0.905045
LOC728323	77.9435	79.874	80.508	1.00794	0.0114064	0.908391
NUDT16P1	178.377	182.535	183.815	1.00701	0.0100839	0.91001
GTF2IRD2P1	335.891	323.702	322.614	0.996639	-0.00485676	0.910273
FAM7A3	2.68116	2.37408	2.39854	1.0103	0.0147905	0.913322
LOC153684	57.5463	57.0628	56.6596	0.992934	-0.0102301	0.916604
C22orf34	2.08626	1.53721	1.56786	1.01994	0.0284862	0.931506
SNHG9	112.397	108.383	109.293	1.0084	0.0120715	0.934379
LOC151174	3.8252	3.3475	3.38505	1.01122	0.0160957	0.935443
LOC145845	1.00609	0.517999	0.511432	0.987322	-0.018407	0.937835
LOC399744	151.718	146.597	147.094	1.00339	0.00488891	0.940268
LOC150381	96.0038	99.2117	98.5484	0.993315	-0.00967717	0.940743
LOC100133669	3.44837	2.83658	2.85738	1.00733	0.0105414	0.951157
GAS5	3131.34	3204.74	3219.49	1.0046	0.0066273	0.952215
TMEM191A	40.2968	41.5128	41.7395	1.00546	0.00785873	0.95348
LOC388796	448.335	452.127	453.445	1.00292	0.00420199	0.963969
PDZK1P1	6.93694	6.7559	6.73322	0.996644	-0.00484977	0.965371
C14orf33	43.5064	43.3165	43.4002	1.00193	0.00278526	0.965428
C21orf128	2.54919	1.6457	1.62369	0.986627	-0.0194235	0.97458
LOC440356	1.4372	0.884931	0.892747	1.00883	0.0126858	0.975641
C4orf10	326.936	319.193	319.362	1.00053	0.000764568	0.984853
MGC23270	38.7514	37.6596	37.6552	0.999883	-0.000168346	0.99851
AMZ2P1	207.851	201.21	201.196	0.999931	-9.96499e-05	0.99872
