# Supplementary material for: Identification of androgen-responsive lncRNAs as diagnostic and prognostic markers for prostate cancer
Source: Oncotarget. 2016 Aug 19;7(37):60503–18. doi: 10.18632/oncotarget.11391 (PMC5312399; doi:10.18632/oncotarget.11391)
Supplement: Supplementary file 6 [file oncotarget-07-60503-s006.xlsx]

## Sheet: Sheet1
gene name	OverallAverage	(pT2a , pT2b and pT2c stages)Average	(pT3a , pT3b and T4 stages)Average	foldChange	log2FoldChange	pval
DLEU2	19.1344	14.2417	21.0672	1.47926	0.564879	3.47847e-08
LOC100192426	4.8896	5.51344	2.01817	0.366045	-1.44991	6.68839e-06
LOC100128191	36.1246	30.6748	40.2817	1.31318	0.393069	7.22828e-06
MGC23284	55.5388	61.7422	49.3509	0.799306	-0.32318	7.43778e-06
FAM174B	3437.43	3998.02	3284.44	0.821518	-0.283635	3.12377e-05
TPTE2P3	3.53525	4.43534	2.57022	0.579488	-0.787149	3.1854e-05
LOC727896	25.8084	23.1836	28.2138	1.21697	0.283294	6.7254e-05
C16orf72	1065.45	1023.5	1113.02	1.08746	0.120961	8.97965e-05
LOC282997	58.5761	64.8284	55.1568	0.850812	-0.233087	0.000119227
MT1L	134.712	172.435	101.633	0.589399	-0.762683	0.000150226
LOC572558	139.324	149.053	86.051	0.577317	-0.792565	0.000317195
LOC442421	2.90085	1.87753	2.72744	1.45267	0.538708	0.000325079
PCGEM1	499.783	730.748	382.957	0.524062	-0.93219	0.000371276
psiTPTE22	135.854	174.833	108.392	0.619975	-0.689718	0.000429233
LOC220729	100.076	84.5854	101.881	1.20447	0.268397	0.000434884
HYMAI	3.95795	4.16619	2.8819	0.691735	-0.531708	0.00049192
LOC283731	2.9532	2.00291	3.16125	1.57833	0.658398	0.000551238
RACGAP1P	1.17068	0.631347	1.01184	1.60267	0.680474	0.000688601
RAET1K	3.83407	3.12113	4.36763	1.39937	0.484781	0.000763394
ZSCAN12P1	16.9725	14.4879	17.3665	1.19869	0.261461	0.000859947
LOC338651	14.0546	9.23863	14.805	1.60251	0.680335	0.00087919
LOC647946	4.20159	2.80454	4.44094	1.58348	0.663102	0.00143612
C8orf51	30.4823	28.2465	34.2572	1.2128	0.278336	0.00168192
LOC401431	61.0138	54.4071	67.3743	1.23834	0.308403	0.00177771
LOC349196	12.3207	13.1776	10.6204	0.805943	-0.311251	0.00187325
LOC80054	243.601	273.108	229.278	0.839514	-0.252374	0.00207991
PLAC2	248.908	273.392	217.327	0.79493	-0.331101	0.00212063
LOC642852	208.951	183.055	214.889	1.17391	0.231319	0.00233442
LOC100286793	234.966	215.33	252.346	1.1719	0.228852	0.00298503
LOC284023	111.597	102.421	115.333	1.12607	0.1713	0.00314634
LOC286002	115.182	143.414	107.59	0.750209	-0.414636	0.00361529
LOC728606	562.084	752.361	560.654	0.745193	-0.424313	0.0036339
LOC147804	923.437	1064.06	860.312	0.808517	-0.30665	0.00375487
LOC541471	47.1445	39.958	51.1844	1.28096	0.357221	0.00393853
ZDHHC8P1	525.577	609.133	419.437	0.68858	-0.538305	0.00425655
C3orf38	353.972	339.701	369.552	1.08788	0.121514	0.0042688
LOC145820	7.26621	4.99493	7.51313	1.50415	0.588951	0.00469578
LOC100129726	6.89559	5.48073	7.2433	1.32159	0.402279	0.00524577
LOC646762	219.276	201.536	223.334	1.10816	0.14817	0.00544521
PART1	1699.53	2081.24	1616.48	0.776691	-0.364588	0.0055054
CYP4Z2P	9.74363	4.16664	14.1462	3.39511	1.76346	0.00578431
MAL2	3010.73	2886.68	3297.24	1.14223	0.191849	0.00610491
LOC144486	9.17548	8.40157	10.0231	1.19301	0.254603	0.00643576
THSD1P1	338.676	410.996	326.599	0.794652	-0.331605	0.0070816
GUCY2GP	5.94755	6.14464	2.25745	0.367386	-1.44463	0.00717123
LOC440944	307.856	274.942	317.767	1.15576	0.208843	0.00717641
FAM35A	876.261	963.068	875.85	0.909437	-0.136954	0.00729379
LOC646471	61.1131	49.4896	60.2531	1.21749	0.283908	0.00768582
MGC57346	222.57	209.218	228.39	1.09164	0.126494	0.00803
C6orf123	6.38146	6.85268	3.62629	0.529178	-0.918174	0.00831155
SUZ12P	145.814	130.787	150.093	1.14761	0.198632	0.00839684
PSIMCT-1	11.7951	10.5209	12.3039	1.16947	0.225861	0.00868377
DKFZp566F0947	3.6068	3.88559	2.55718	0.658119	-0.60358	0.00891091
LOC550112	358.834	379.592	349.87	0.921699	-0.117632	0.00914769
LOC730668	7.96357	5.93876	9.65407	1.6256	0.700975	0.00982582
LOC100302650	167.815	268.606	104.763	0.390025	-1.35836	0.0099094
PTTG3P	1.23096	0.649252	1.06448	1.63955	0.713304	0.0101208
C8ORFK29	4.88162	3.37062	5.10684	1.5151	0.599417	0.0105583
C16orf52	315.829	290.981	321.163	1.10372	0.142377	0.0107125
FAM126A	213.837	193.353	221.685	1.14653	0.197276	0.0107791
FLJ90757	1091.26	1153.53	1071.56	0.92894	-0.106342	0.0108736
SNHG1	684.504	617.097	722.42	1.17067	0.22734	0.0109831
GBAP1	503.552	566.734	468.67	0.826967	-0.274099	0.0109899
LOC100129034	1823.38	1991.15	1790.97	0.899462	-0.152865	0.011783
DPRXP4	1.52362	1.19371	1.50649	1.26202	0.335736	0.0118338
PCA3	8003.98	10536.5	8029.75	0.762087	-0.391973	0.0119073
SNORA8	236.595	215.702	249.396	1.15621	0.209402	0.012997
LOC147727	811.721	876.818	770.544	0.878797	-0.186399	0.0130704
RPL32P3	139.962	120.745	144.763	1.19892	0.261733	0.013082
LOC150197	2.34835	1.19071	2.04099	1.71409	0.777441	0.013325
LOC100132215	19.492	22.605	17.3689	0.768365	-0.380136	0.0136962
LOC286467	7.69906	4.37533	6.84036	1.56339	0.644681	0.0138786
LPAL2	5.411	5.7651	4.53285	0.786258	-0.346926	0.014654
SBDSP1	430.793	394.143	421.224	1.06871	0.0958662	0.0146694
LOC100192378	3.75798	1.23616	1.94669	1.57478	0.655153	0.0151024
LOC285954	1.22283	0.760911	1.00323	1.31846	0.398849	0.0155079
RFPL1S	44.1599	34.5475	49.9645	1.44625	0.532321	0.0158577
C21orf67	85.6908	93.6813	84.4544	0.901508	-0.149588	0.0163101
DGCR5	29.546	24.9943	38.1168	1.52502	0.608828	0.0164592
HERC2P2	705.533	598.252	732.172	1.22385	0.291429	0.0166274
FLJ33630	521.307	547.653	509.679	0.930661	-0.103672	0.0167243
LOC100128822	114.772	105.811	119.61	1.13041	0.176848	0.0181764
MT1DP	6.13106	6.85498	5.03293	0.734201	-0.445753	0.0184918
LOC100125556	66.986	72.6046	64.9642	0.894767	-0.160416	0.0185479
DPY19L2P1	6.46037	5.55079	6.89247	1.24171	0.312328	0.019017
PABPC1P2	0.97393	0.487605	0.699545	1.43466	0.520704	0.019304
CLK2P	13.5512	12.5193	14.0637	1.12336	0.167817	0.0196849
C9orf139	2.72101	2.06535	2.79852	1.35499	0.438283	0.0197108
UOX	2.93963	2.00658	2.88266	1.4366	0.52266	0.0203852
GSTM2P1	1.79045	1.03525	0.775726	0.749311	-0.416363	0.0211967
LOC100134868	5.66825	6.07839	5.00153	0.822838	-0.28132	0.021303
FCGR2C	20.8271	17.5497	23.0092	1.31109	0.39077	0.0215706
LOC145783	30.5121	32.3693	28.5511	0.882043	-0.181079	0.0227124
LOC100130776	138.209	150.528	129.492	0.860253	-0.217166	0.0230729
LOC283867	1.66578	0.793077	1.38909	1.75152	0.808606	0.0241032
LOC100272217	40.7391	35.8488	43.4835	1.21297	0.27854	0.0241271
LOC442459	1.35308	1.0834	1.34153	1.23826	0.308316	0.0252149
LOC100130581	63.9623	66.4355	60.8354	0.915707	-0.127042	0.0258777
LOC158572	35.2014	31.9685	35.1395	1.09919	0.136443	0.0262875
HSP90AB2P	48.3888	45.5786	52.6032	1.15412	0.206793	0.0282484
LOC283070	193.143	143.292	207.619	1.44892	0.534975	0.0284012
LOC100133991	45.1805	47.8461	42.28	0.883668	-0.178423	0.0293616
RPL23AP82	90.2885	92.2874	84.848	0.919389	-0.121253	0.0301819
MBL1P	13.2157	14.2263	11.0259	0.775033	-0.367671	0.03139
LOC100132832	4.04837	3.67063	4.26447	1.16178	0.216338	0.0335504
DLEU1	69.3562	62.7244	70.5092	1.12411	0.168783	0.0337872
LOC728613	220.942	203.478	226.275	1.11204	0.153203	0.0361091
MGC16142	11.5544	10.9489	11.9996	1.09596	0.132201	0.0361918
LOC100129534	79.2994	84.0514	74.7208	0.888989	-0.169762	0.0362321
LOC100190939	130.202	131.363	120.282	0.915644	-0.127141	0.0366881
SUMO1P3	181.625	175.255	186.814	1.06596	0.0921501	0.0367467
LOC399815	3.64298	3.06667	3.78172	1.23317	0.302373	0.0369073
LOC255167	46.1973	47.0518	34.438	0.731917	-0.450248	0.0373375
RPL13AP3	40.4495	51.8274	38.4402	0.741697	-0.431099	0.038083
WASH2P	473.418	507.91	438.697	0.86373	-0.211347	0.040794
LOC100130557	49.5643	43.5909	50.5774	1.16027	0.214464	0.0408602
LOC654433	99.4204	81.3077	100.381	1.23459	0.304027	0.0409594
PRINS	3.40757	3.36084	2.6671	0.793581	-0.33355	0.0414003
GUSBP3	75.8182	69.6104	83.6069	1.20107	0.26432	0.0418219
MGC3771	19.1025	20.2927	18.4734	0.910348	-0.13551	0.0420405
LOC100271831	46.5529	60.9486	39.7479	0.652155	-0.616712	0.0437042
LOC127841	2.14532	2.34649	1.83906	0.783752	-0.351531	0.0438275
MST1P2	66.2298	49.154	69.7523	1.41906	0.504931	0.0440603
GK3P	11.9766	11.2992	12.7267	1.12634	0.171638	0.0451264
ABCC6P2	12.2794	11.7408	9.73308	0.829	-0.270557	0.0464529
C8orf56	0.84187	0.531075	0.368739	0.694325	-0.526317	0.0464637
FAM41C	15.1273	16.7779	14.5543	0.86747	-0.205113	0.0468928
LOC100190940	62.5638	72.7031	52.0028	0.715277	-0.483427	0.047733
INE2	47.1761	55.4432	45.2244	0.815689	-0.293908	0.0483339
CXCR2P1	6.10663	4.25463	7.45791	1.75289	0.809739	0.0486023
COL6A4P2	1.81672	1.06005	1.45765	1.37507	0.45951	0.0506716
C9orf106	3.52212	2.34788	3.75953	1.60125	0.679194	0.0512282
TTTY15	519.386	489.602	579.582	1.18378	0.243403	0.0519297
LOC100127888	4.12718	4.49628	3.34459	0.743856	-0.426904	0.0523092
LOC284578	39.8112	34.8373	43.583	1.25105	0.323134	0.0541095
PCDHGB8P	2.84132	2.20382	2.72595	1.23692	0.306756	0.054332
LOC100270804	29.6357	26.3768	30.2072	1.14522	0.195624	0.0557962
LOC493754	434.954	408.559	427.642	1.04671	0.065859	0.058469
LOC389332	86.3834	114.735	80.4363	0.70106	-0.512391	0.0586977
AQP7P3	1.31722	0.927262	0.531452	0.573141	-0.803039	0.0595764
TRAPPC2P1	203.895	219.625	201.546	0.917681	-0.123935	0.0597868
SLC6A10P	7.50856	6.59682	7.46241	1.13121	0.177872	0.0604351
LOC646214	193.894	182.994	214.666	1.17308	0.230301	0.061463
GUSBP1	113.932	105.828	113.108	1.06879	0.0959826	0.0618772
LOC100129716	11.7773	10.7614	12.169	1.1308	0.177346	0.0626103
LOC100009676	95.7745	93.1797	98.516	1.05727	0.0803424	0.0636202
ABCA11P	121.396	114.532	121.818	1.06361	0.0889734	0.0636815
LOC146336	55.2916	35.1621	71.5139	2.03383	1.0242	0.0644726
EEF1DP3	2.04066	1.70502	2.15306	1.26278	0.336599	0.0647557
SNORD116-28	66.1294	61.316	73.9465	1.20599	0.270219	0.0647801
LOC145837	547.591	550.401	657.556	1.19469	0.256631	0.0677976
CSDAP1	40.2823	36.8438	40.6623	1.10364	0.142271	0.0680385
SNHG4	22.8916	21.4805	26.7395	1.24483	0.315946	0.0694245
MGC45800	7.51652	5.3221	7.66181	1.43962	0.52569	0.0695595
LOC728323	77.9435	85.8332	76.2649	0.888525	-0.170516	0.0710196
RPS15AP10	2.57644	2.19495	2.5652	1.16869	0.224887	0.0714342
MRS2P2	4.39713	5.58979	3.87652	0.693501	-0.52803	0.0721723
MGC16275	54.387	57.5018	52.3557	0.910505	-0.135261	0.0732554
LOC285796	1.41061	0.898681	1.13227	1.25993	0.33334	0.0735562
POM121L10P	6.05429	5.09502	6.05998	1.18939	0.250227	0.0737081
FLJ42289	16.9913	16.8752	15.0716	0.893118	-0.163077	0.0742571
LOC113230	245.52	258.971	225.39	0.870331	-0.200365	0.075244
LOC285593	4.41457	1.92892	2.32143	1.20349	0.267221	0.0755739
ANXA2P1	27.4101	22.0413	25.2102	1.14377	0.193799	0.0768248
PGM5P2	34.9795	27.8945	22.5892	0.809807	-0.30435	0.0778584
MIAT	62.6276	53.8193	71.9088	1.33612	0.418045	0.0779761
RMST	26.9287	26.1346	21.4154	0.819429	-0.287309	0.0780889
LOC150622	5.24059	2.98359	5.07928	1.70241	0.767577	0.0784969
LOC100131496	1.72131	1.27155	1.61246	1.26811	0.342676	0.078533
LOC440925	35.8495	40.2313	33.7957	0.840036	-0.251478	0.0797166
LOC91149	0.832742	0.489508	0.376633	0.769412	-0.378172	0.0801576
C1orf200	0.900463	0.368267	0.516311	1.402	0.487489	0.0808571
LOC652276	45.2661	42.8264	46.2458	1.07984	0.110821	0.0813595
LOC730101	181.363	200.024	173.239	0.866091	-0.20741	0.083055
LOC389791	3.43053	2.41692	2.99691	1.23997	0.310306	0.0848501
LOC100132111	3.64744	3.15921	3.71314	1.17534	0.233079	0.0861968
FAM66A	2.48485	2.15703	1.85003	0.857671	-0.221504	0.0873888
LOC648740	5.254	4.25161	5.19273	1.22136	0.288486	0.0906332
ARGFXP2	1.00564	0.540733	0.678506	1.25479	0.327447	0.0909019
LOC284276	26.0894	23.1508	19.6844	0.850271	-0.234005	0.0918877
MIMT1	0.797462	0.346583	0.454704	1.31196	0.391724	0.0932656
GTF2IRD2P1	335.891	331.386	316.084	0.953823	-0.0682058	0.0935937
LOC100126784	31.7405	25.4704	29.6818	1.16534	0.220757	0.0940302
FAM66D	14.1902	16.9168	11.5368	0.681977	-0.552205	0.0961006
FLJ26850	101.997	82.8466	124.197	1.49912	0.584115	0.0969269
DKFZp779M0652	3.85086	4.08915	3.34163	0.817193	-0.291252	0.0987935
LOC729799	19.6703	18.46	20.4887	1.1099	0.150424	0.100173
HLA-DPB2	5.11125	4.3784	5.4073	1.235	0.304506	0.100857
NEURL3	48.9189	36.0289	45.7573	1.27002	0.344847	0.100881
FLJ14107	0.992126	0.675533	0.519748	0.769391	-0.378212	0.101242
PCDHB17	6.5693	5.75616	7.34866	1.27666	0.352375	0.102463
LOC92249	889.354	902.588	862.587	0.955681	-0.0653983	0.103438
DUSP5P	6.79137	3.50353	8.75776	2.4997	1.32175	0.10766
LOC256880	3.67164	3.18938	3.65982	1.1475	0.198497	0.108394
SCAND2	300.623	300.597	289.012	0.961461	-0.0566995	0.108663
LOC284440	156.13	160.111	149.711	0.935049	-0.0968865	0.109512
FLJ30679	0.994626	0.36497	0.563543	1.54408	0.626748	0.109806
LOC643719	7.19949	7.95982	6.7572	0.848913	-0.236311	0.110649
MSTO2P	97.9992	89.3615	98.7349	1.10489	0.143905	0.111709
LOC100130331	4.99023	4.2256	5.14758	1.21819	0.284738	0.116218
LOC441204	37.4694	35.5412	40.6961	1.14504	0.195398	0.120854
SNHG7	1399.93	1335.62	1499.13	1.12242	0.166611	0.121338
PA2G4P4	59.2745	58.9924	62.7462	1.06363	0.0890006	0.121578
C15orf34	28.4535	30.6816	27.3377	0.891011	-0.166485	0.123862
LOC100131551	3.95613	3.28826	4.02241	1.22326	0.290736	0.125566
DKFZp434J0226	2.61445	1.47382	2.10077	1.4254	0.511363	0.125756
ZNF702P	405.513	419.767	376.753	0.897529	-0.155969	0.127279
LOC100233209	6.69065	5.4924	7.11801	1.29598	0.374039	0.12769
RPLP0P2	162.707	198.66	159.621	0.80349	-0.315648	0.130068
IPW	984.165	957.277	1039.29	1.08567	0.118587	0.130604
TP53TG1	805.078	869.746	797.715	0.917181	-0.124721	0.130716
LOC401127	4.81678	4.41316	4.83041	1.09455	0.130333	0.130739
C11orf95	352.469	322.136	339.883	1.05509	0.077366	0.130907
LOC96610	2978.5	2242.61	3457.53	1.54174	0.624562	0.130967
PDZK1P1	6.93694	7.1747	6.41919	0.894697	-0.160528	0.133217
RNF5P1	226.219	238.78	222.948	0.933695	-0.0989769	0.133222
LOC92659	76.4262	70.4702	79.957	1.13462	0.182212	0.134425
LOC221442	66.742	54.5311	67.9789	1.24661	0.318009	0.135094
SEPT7P2	180.228	168.672	181.335	1.07508	0.104439	0.138004
LOC283663	28.2606	24.519	30.0497	1.22557	0.293454	0.139308
C4orf10	326.936	326.157	313.641	0.961626	-0.0564524	0.14504
ANXA2P3	4.18016	2.93285	3.71066	1.26521	0.339373	0.147608
LOC650368	22.0579	22.5766	20.646	0.914487	-0.128965	0.149372
SLED1	7.52426	8.26837	6.8255	0.825495	-0.276669	0.149938
LOC339524	29.5723	26.7014	29.5261	1.10579	0.145073	0.150882
LOC152217	401.708	423.135	394.629	0.932633	-0.100619	0.151816
GOLGA6L5	24.5116	20.9962	23.7643	1.13184	0.178667	0.154235
LOC90784	313.977	309.816	329.926	1.06491	0.0907276	0.15682
FLJ43390	3.1543	0.955942	1.23846	1.29554	0.373549	0.157512
LOC100130238	5.03618	2.61205	2.15507	0.825049	-0.277448	0.157792
FLJ10661	9.52223	9.44989	8.3837	0.887174	-0.172711	0.158047
LOC100272228	38.9465	32.8505	38.3967	1.16883	0.225066	0.16095
DPY19L2P2	20.8021	17.4388	19.6251	1.12537	0.170399	0.161031
LOC440461	3.98836	3.84238	3.26588	0.849962	-0.234529	0.162258
LOC84856	14.4278	3.6012	4.42207	1.22794	0.296243	0.164072
LOC388242	20.7378	18.1626	21.1801	1.16614	0.221738	0.165262
ABCA17P	6.17855	4.29496	5.56245	1.29511	0.373076	0.16702
RNF138P1	75.0718	82.069	69.9817	0.852718	-0.22986	0.167627
LOC653501	183.851	174.107	183.498	1.05393	0.0757857	0.169091
LOC400657	176.551	164.777	172.903	1.04931	0.0694425	0.176153
LOC387646	19.9091	17.5579	22.0208	1.25418	0.326745	0.176984
MYO15B	868.847	867.611	746.059	0.859901	-0.217757	0.180463
LOC100131193	69.3549	65.0012	70.7543	1.08851	0.122351	0.180763
LOC646999	6.04007	5.29885	5.80268	1.09508	0.13104	0.182887
LOC100130093	117.914	115	122.081	1.06158	0.0862149	0.183067
RPL23AP53	145.397	152.648	144.009	0.943409	-0.0840441	0.183789
LOC90246	174.003	160.961	178.582	1.10948	0.149878	0.187275
LOC202781	347.748	338.322	358.486	1.0596	0.0835204	0.187441
MGC14436	10.7982	10.5493	12.0941	1.14644	0.197158	0.190362
LOC285548	2.70953	1.67134	2.49771	1.49444	0.579602	0.191929
FLJ33360	4.86025	4.00935	4.62388	1.15327	0.205736	0.193029
LOC100270710	208.58	219.258	189.298	0.863359	-0.211967	0.194614
LOC407835	91.1785	93.8612	89.7359	0.956049	-0.0648436	0.194968
C21orf49	12.1132	12.2563	11.5903	0.945655	-0.0806143	0.195268
LOC100288778	600.17	640.937	574.126	0.895759	-0.158817	0.197513
LOC100190986	84.0684	77.4967	86.6485	1.11809	0.16104	0.198484
TRIM78P	8.12795	7.08306	7.80345	1.10171	0.139739	0.198906
WASH5P	250.777	265.153	236.657	0.89253	-0.164028	0.202296
LOC100144603	12.3335	13.6187	12.2478	0.899338	-0.153065	0.206463
SNHG12	183.576	169.649	187.369	1.10445	0.143325	0.209133
MEIS3P1	290.142	272.303	255.52	0.938366	-0.091777	0.209533
PCDHB18	9.90378	9.10949	10.0572	1.10404	0.142788	0.212584
HLA-H	1351.38	1383.48	1247.81	0.90194	-0.148897	0.218099
LOC201651	1.28192	0.825372	0.656365	0.795236	-0.330544	0.21979
RRN3P2	9.95688	8.30913	9.3043	1.11977	0.163201	0.220462
LOC100268168	6.57401	5.69091	6.18672	1.08712	0.120516	0.222003
FLJ35024	7.77501	7.44769	8.29336	1.11355	0.155164	0.223247
ADAM6	7456.71	5599.88	9474.24	1.69187	0.758615	0.224239
ZNF204P	157.688	139.734	127.166	0.910058	-0.135969	0.2271
LOC728743	256.317	276.275	254.723	0.92199	-0.117177	0.228058
CYP2B7P1	13.2303	14.6104	9.8386	0.673397	-0.570471	0.228231
FAM7A3	2.68116	2.21479	2.46831	1.11447	0.156352	0.231247
PIPSL	139.894	138.312	143.463	1.03724	0.0527527	0.23206
HCG11	247.799	237.218	220.462	0.929365	-0.105683	0.232799
SBF1P1	1.38205	0.996888	1.16232	1.16595	0.221502	0.23429
FLJ35390	68.9135	63.3821	67.6164	1.06681	0.0932986	0.235565
ATP8B5P	40.894	44.4537	41.26	0.928159	-0.107557	0.244358
HCG18	471.322	466.018	480.508	1.03109	0.0441759	0.245129
LOC100132724	2.51025	2.29297	2.57669	1.12373	0.168301	0.246003
ALOX12P2	21.1314	19.8487	16.5428	0.833446	-0.26284	0.246882
LOC100131691	34.9281	31.6877	33.7324	1.06453	0.0902107	0.246969
POM121L9P	7.97913	7.24636	8.10094	1.11793	0.160833	0.248032
RPL13P5	7.13918	5.9414	6.35204	1.06912	0.0964179	0.248277
POLR2J4	272.821	249.662	262	1.04942	0.0695917	0.248588
POM121L8P	1.37859	0.763817	1.1899	1.55784	0.639546	0.249422
WASH3P	504.867	526.046	481.582	0.915475	-0.127408	0.250151
NCF1B	12.0817	10.3822	12.6251	1.21604	0.282187	0.251141
LOC440356	1.4372	0.730195	1.01362	1.38815	0.473168	0.251204
LOC100130148	1.57665	1.2627	1.09218	0.864952	-0.209308	0.251541
LOC390858	1.42191	0.503578	0.851662	1.69122	0.758067	0.252542
LOC339535	19.4784	9.9652	6.97578	0.700013	-0.514545	0.252924
FLJ16779	4.53595	3.38396	4.27401	1.26302	0.336876	0.258412
FLJ37201	13.4733	12.766	13.8658	1.08614	0.119216	0.258609
C17orf85	555.545	541.728	556.53	1.02732	0.0388911	0.258863
LOC729176	30.299	29.7028	31.088	1.04663	0.0657574	0.25903
SNORD1C	15.4504	13.8771	15.145	1.09137	0.126136	0.259287
LOC284009	1.17808	0.842137	0.737006	0.875161	-0.192379	0.260127
XIST	11.4883	10.878	2.93383	0.269703	-1.89056	0.26161
NCF1C	14.0869	12.4958	15.0848	1.20719	0.271657	0.26424
LOC144571	49.6178	48.1738	45.6088	0.946755	-0.0789368	0.272796
LOC728723	20.7167	20.9067	19.7054	0.94254	-0.0853746	0.273653
LOC643837	318.487	353.509	330.826	0.935834	-0.0956757	0.276054
C6orf208	4.48673	3.66435	4.84425	1.32199	0.402715	0.276347
SNHG10	110.662	104.4	112.361	1.07626	0.106028	0.277006
LOC100133612	14.3522	14.4753	15.8663	1.09609	0.13237	0.279976
TOP1P2	7.38468	7.28075	7.83851	1.07661	0.106492	0.282855
TTTY14	19.224	20.2132	18.1615	0.898496	-0.154416	0.282961
AURKAPS1	15.3599	14.7375	15.946	1.082	0.113697	0.287905
LOC100134368	5.1928	4.73345	5.07109	1.07133	0.0994031	0.289756
GGT8P	1.86008	1.25794	1.47537	1.17285	0.230016	0.294172
LOC153684	57.5463	59.0969	55.2096	0.934222	-0.0981626	0.295688
FMO6P	2.02667	1.12501	1.38253	1.22891	0.297378	0.296009
MRPL42P5	7.77611	7.7637	7.08913	0.913112	-0.131137	0.298176
RPL23P8	177.232	198.391	184.737	0.931175	-0.102875	0.298178
C6orf147	10.9515	9.71944	10.9419	1.12578	0.170921	0.298364
LOC100132707	94.178	88.7676	93.28	1.05083	0.071534	0.298951
LOC157381	43.5839	43.0778	37.3844	0.867836	-0.204506	0.298975
NUDT16P1	178.377	189.812	178.48	0.940296	-0.0888129	0.299721
LOC388796	448.335	470.236	441.106	0.938053	-0.092258	0.30092
MGC12916	7.6508	7.78558	7.01452	0.900963	-0.15046	0.301188
LOC253039	586.788	598.183	568.233	0.949932	-0.0741041	0.302347
LOC100170939	48.298	44.4375	48.67	1.09525	0.131254	0.303485
HLA-J	14.3465	12.2057	13.9984	1.14688	0.197718	0.303867
FLJ13197	75.471	65.744	71.3039	1.08457	0.117122	0.30505
SNHG3	103.483	97.7734	108.086	1.10547	0.144664	0.305902
LOC344967	5.13687	4.91741	5.37024	1.09209	0.12709	0.306218
PCDHB19P	6.24473	6.04522	6.58279	1.08892	0.122903	0.307702
POM121L1P	1.11399	0.761901	0.856005	1.12351	0.168015	0.308527
RP9P	119.396	122.912	114.222	0.929296	-0.10579	0.308951
LOC100302640	8.53992	7.38718	8.0548	1.09037	0.124824	0.309598
NCRNA00185	60.2348	65.1607	59.168	0.908032	-0.139186	0.309631
LOC100270746	99.2463	97.3361	106.316	1.09225	0.127307	0.310328
LOC441666	20.6987	20.1633	17.7898	0.882287	-0.180681	0.310364
LOC90834	16.1368	14.5707	15.8742	1.08946	0.123608	0.311252
RPL23AP64	2.71383	2.25077	2.45295	1.08983	0.124099	0.311316
LOC100128811	3.43601	2.09813	1.64396	0.783534	-0.351931	0.31293
HAR1B	1.98301	1.58013	1.82352	1.15403	0.206682	0.315968
DSCR9	1.86001	1.29883	1.4552	1.12039	0.164001	0.318682
LOC100128164	5.89159	5.15701	5.73846	1.11275	0.154128	0.31943
LOC91948	1.74793	0.91194	1.16862	1.28146	0.357792	0.319663
LOC644172	35.7518	35.3245	38.6362	1.09375	0.129286	0.320588
LOC100289341	49.5196	46.6852	50.3423	1.07833	0.108803	0.322737
RPL23AP7	79.4244	79.9617	75.8793	0.948945	-0.0756029	0.324054
LOC100124692	2.29398	1.34521	0.997671	0.741645	-0.4312	0.324911
CEACAM22P	38.2133	22.7668	33.2836	1.46194	0.547882	0.325087
SPDYE8P	14.3496	13.5133	14.2404	1.05381	0.0756139	0.325398
CXADRP2	52.3595	62.2185	40.3223	0.648075	-0.625767	0.329848
MGC72080	123.516	131.879	124.695	0.945525	-0.0808129	0.33083
FLJ43663	142.432	131.3	139.551	1.06284	0.0879225	0.330957
LOC219347	93.4141	91.1778	95.4354	1.0467	0.0658413	0.331719
CCDC163P	21.1515	19.5639	21.1688	1.08203	0.113741	0.332279
LOC285419	3.37829	2.85811	3.21069	1.12336	0.167822	0.333038
TUG1	4030.77	4014.34	4110.01	1.02383	0.0339809	0.336305
LOC146880	242.611	224.951	239.01	1.0625	0.0874654	0.336951
TSIX	1.7717	1.22516	1.00181	0.8177	-0.290356	0.337741
GEMIN8P4	25.4828	26.9823	25.8234	0.95705	-0.0633339	0.339567
HTR7P1	105.041	101.149	106.108	1.04903	0.0690542	0.340093
FLJ40852	27.5026	28.5757	26.9651	0.943638	-0.0836947	0.342063
LOC338799	565.017	528.885	576.718	1.09044	0.12491	0.344676
NEAT1	20931.8	19303.6	21104.5	1.09329	0.128682	0.345052
C21orf128	2.54919	2.00174	1.37436	0.686585	-0.54249	0.346939
LOC100130522	17.7595	18.6369	17.3644	0.931723	-0.102027	0.351567
LOC647979	8568.91	8406.84	8608.33	1.02397	0.034169	0.353231
C20orf203	3.35954	3.0619	2.60823	0.851832	-0.231359	0.359465
PIP5K1P1	1.4287	1.11625	1.22386	1.0964	0.132775	0.361004
HNRNPA3P1	84.9421	83.9868	86.1138	1.02532	0.0360809	0.362079
NRADDP	1.50638	1.06978	1.21651	1.13715	0.185427	0.362715
LOC148709	21.2224	21.5427	22.7539	1.05622	0.0789107	0.363088
LOC100302401	14.5525	14.4761	15.9584	1.1024	0.140642	0.365294
NAPSB	127.088	119.015	132.826	1.11604	0.158391	0.371802
OR2A9P	135.725	129.465	134.524	1.03908	0.0553083	0.371955
LOC284100	0.951269	0.557046	0.489019	0.877878	-0.187907	0.372051
LOC151534	29.4591	25.0514	28.2213	1.12653	0.171891	0.372306
LOC151009	109.238	106.561	112.562	1.05631	0.0790305	0.374059
HLA-DRB6	178.084	171.256	188.189	1.09888	0.136033	0.374926
ALMS1P	5.01948	5.1041	4.76169	0.932914	-0.100184	0.376019
RPS10P7	61.392	62.4228	60.1199	0.963108	-0.0542302	0.378902
LOC100130987	24.8015	23.8477	22.5941	0.947434	-0.0779021	0.37948
LOC388692	390.609	386.969	405.362	1.04753	0.0669944	0.381316
GHRLOS	13.2816	12.3517	13.6178	1.10251	0.140786	0.38204
LOC285696	3.94433	2.92164	3.38285	1.15786	0.211457	0.387465
ANXA2P2	1663.95	1411.46	1496.84	1.06049	0.0847255	0.388584
RFPL3S	10.6325	10.2532	9.44027	0.920717	-0.11917	0.388895
FLJ41941	3.35882	2.24673	2.75704	1.22714	0.295295	0.39176
INE1	12.3629	11.0995	11.7689	1.06031	0.0844929	0.395773
CECR7	62.0673	66.8177	60.0132	0.898162	-0.154952	0.397691
BRD7P3	0.753671	0.419975	0.372207	0.88626	-0.174197	0.398893
LOC645676	40.7091	39.3899	41.188	1.04565	0.0643978	0.400589
BMS1P4	27.0449	25.8094	27.1477	1.05185	0.0729303	0.402394
AMZ2P1	207.851	205.108	198.136	0.966006	-0.0498961	0.404161
SNORA57	3.33453	2.22446	1.71617	0.7715	-0.374261	0.40442
FLJ11235	32.3337	29.6549	31.6478	1.0672	0.0938354	0.404563
LOC100133669	3.44837	2.99187	2.72072	0.909371	-0.13706	0.407823
LOC254559	27.3642	24.8765	27.1677	1.0921	0.127105	0.409557
C21orf119	169.183	176.858	168.676	0.953738	-0.0683347	0.410213
MST1P9	24.4687	20.2513	22.3123	1.10177	0.13982	0.412382
LOC399744	151.718	149.738	144.535	0.965256	-0.0510161	0.416912
LOC100240735	1.65071	0.737018	0.832074	1.12897	0.175011	0.416957
PI4KAP2	118.333	108.396	114.202	1.05356	0.0752668	0.418204
LOC100129550	256.823	259.593	251.712	0.96964	-0.0444792	0.418419
MGC16025	1.32852	1.09734	0.993135	0.905039	-0.143948	0.420044
LOC100134259	5.67331	5.65062	5.36264	0.949036	-0.075466	0.422745
FAM182B	19.3548	17.4182	18.6903	1.07303	0.101692	0.425208
FLJ45445	137.891	128.908	137.653	1.06784	0.0946921	0.425358
LOC100130015	21.6468	20.4329	19.3686	0.947912	-0.0771744	0.427225
HOTAIR	5.58466	3.49179	4.52585	1.29614	0.374222	0.428675
LOC401397	621.596	618.988	644.042	1.04048	0.0572431	0.433389
CXADRP3	4.1793	2.95	3.91039	1.32556	0.406598	0.434779
MESTIT1	2.92817	2.18486	1.99262	0.912014	-0.132872	0.435165
DNM1P35	20.3029	17.5744	18.6804	1.06293	0.0880435	0.440054
LOC148824	3.78242	2.94828	2.48125	0.841595	-0.248802	0.442946
SMCR5	0.880973	0.543014	0.489979	0.902332	-0.14827	0.444492
FLJ40292	1.98117	1.64563	1.80443	1.0965	0.132905	0.445444
LOC100188947	7.02939	5.99643	6.82672	1.13847	0.187091	0.44845
C14orf128	76.0866	71.2791	73.6938	1.03388	0.0480639	0.448728
HLA-L	27.9114	28.4563	26.8002	0.941802	-0.086504	0.45243
LOC339290	665.896	651.589	636.742	0.977214	-0.033253	0.453371
LOC285456	1.70036	1.55504	1.45438	0.935272	-0.0965423	0.453691
LOC285847	1.32721	0.860765	0.957165	1.11199	0.153148	0.45914
LOC100128640	78.3502	78.0357	81.1206	1.03953	0.0559334	0.461831
LOC645166	92.2921	88.777	94.1562	1.06059	0.0848705	0.467905
TPI1P2	13.4105	13.5493	14.1095	1.04135	0.0584541	0.46796
FLJ23867	279.3	244.671	262.908	1.07454	0.103716	0.469437
LOC440173	11.9786	8.29371	10.739	1.29484	0.372769	0.469901
LOC100129387	139.886	137.769	142.571	1.03486	0.049434	0.472105
LOC340508	1.05677	0.459221	0.523524	1.14003	0.189068	0.47303
HCG26	47.4359	48.6321	45.1843	0.929105	-0.106087	0.476617
TMEM191A	40.2968	40.1315	42.7957	1.06639	0.0927329	0.477823
RPSAP9	45.0055	44.277	46.0295	1.03958	0.0560008	0.480326
C6orf124	87.888	88.2904	84.5017	0.957088	-0.0632773	0.480573
FLJ13224	3.31791	3.10392	2.96492	0.955219	-0.0660962	0.483937
KCNQ1OT1	104.435	100.582	105.775	1.05163	0.0726301	0.485025
SNORD116-4	99.3876	91.6511	97.9741	1.06899	0.0962475	0.48656
SPDYE7P	5.15218	4.96319	5.23584	1.05493	0.0771538	0.486715
GAS5	3131.34	3121.83	3287.11	1.05294	0.074425	0.486812
PRSS30P	1.73938	1.52542	1.33347	0.874164	-0.194024	0.486827
LOC115110	135.822	134.348	143.386	1.06728	0.0939324	0.488617
LOC729603	25.0581	24.9197	25.8156	1.03595	0.050955	0.491916
LOC158376	8.24286	7.48097	7.91226	1.05765	0.0808644	0.492594
HCP5	521.539	534.961	502.316	0.938977	-0.0908382	0.493847
LOC100271722	55.397	53.8577	57.2659	1.06328	0.0885254	0.498634
LOC100128675	13.8026	13.1843	14.2255	1.07897	0.10966	0.502401
BMS1P5	67.1886	65.4666	67.8643	1.03662	0.0518924	0.502952
SNHG8	2069.14	2212.98	2095.18	0.946769	-0.0789159	0.504116
LOC285768	1.39828	0.722399	0.652068	0.902642	-0.147774	0.509615
LOC100130691	3.43112	2.89626	3.05958	1.05639	0.0791403	0.510507
LOC100133161	53.5154	51.3946	53.8653	1.04807	0.0677394	0.513768
SDHAP1	141.193	129.651	133.959	1.03323	0.0471574	0.515208
KLKP1	146.086	152.503	142.876	0.936874	-0.0940725	0.520444
FLJ35776	180.07	183.355	175.901	0.959348	-0.0598739	0.525269
MEG3	98.38	95.6438	86.7426	0.906934	-0.14093	0.527949
PPP1R2P3	54.4048	52.7673	53.9956	1.02328	0.0331978	0.529412
MIR155HG	13.7503	11.8718	13.32	1.12199	0.166057	0.536169
C14orf33	43.5064	42.7735	43.9245	1.02691	0.03831	0.536357
HSD17B7P2	47.1897	43.0225	44.8259	1.04192	0.0592392	0.538605
LOC158696	19.8349	20.8905	20.1512	0.964611	-0.0519812	0.545369
UCA1	8.02785	3.18159	3.65398	1.14848	0.19972	0.548815
LOC283392	11.2819	9.11544	8.5424	0.937135	-0.0936709	0.551657
FLJ45983	12.2081	5.62758	5.0415	0.895856	-0.158661	0.553543
EGOT	5.2261	3.8644	3.4971	0.904954	-0.144084	0.558479
LOC400891	2.38918	1.20019	0.989666	0.824591	-0.27825	0.558501
GGT3P	124.603	133.284	125.963	0.945075	-0.0814997	0.558508
LOC91450	3.31007	3.3564	3.12924	0.932321	-0.101102	0.559677
LOC150381	96.0038	102.083	97.0766	0.950955	-0.0725517	0.560913
C8orf77	31.9217	28.8585	31.1037	1.0778	0.108086	0.56218
C1orf213	69.5584	64.4206	66.8168	1.0372	0.0526887	0.56254
SDHAP2	140.097	127.294	131.882	1.03605	0.0510886	0.567544
SIGLECP3	10.434	8.43854	9.64323	1.14276	0.192523	0.568102
LOC400927	20.6536	19.0947	19.8171	1.03783	0.0535761	0.568404
LOC100128788	35.3742	37.3307	35.8714	0.960909	-0.0575285	0.574213
DIO3OS	3.56546	3.31118	3.08223	0.930854	-0.103373	0.574412
LOC100134229	190.485	199.87	193.876	0.97001	-0.0439291	0.577611
FLJ42393	1.97527	1.26579	1.13238	0.894609	-0.16067	0.584133
H2BFXP	3.4325	2.79782	2.9791	1.0648	0.0905762	0.591694
MGC16121	3.239	2.97122	2.78136	0.9361	-0.095266	0.596582
INGX	1.25922	0.998494	0.929595	0.930998	-0.103151	0.596612
LOC650623	44.4407	40.9887	42.7075	1.04193	0.0592614	0.597797
HAR1A	6.82475	6.26958	6.67601	1.06483	0.0906171	0.599009
LOC100133957	7.90163	7.53992	7.74521	1.02723	0.0387551	0.600217
LOC728024	14.6415	13.5694	13.8998	1.02435	0.0347079	0.601175
MSX2P1	1.83028	1.53865	1.62886	1.05863	0.0821992	0.603301
LOC541473	5.93926	5.17581	5.41694	1.04659	0.0656947	0.604124
PVT1	122.847	120.455	125.859	1.04486	0.0633152	0.606535
SNHG6	1019.61	987.335	1025.21	1.03836	0.0543007	0.618111
LOC100134713	17.567	17.7537	18.2257	1.02658	0.0378529	0.623914
FLJ45340	707.597	677.108	695.629	1.02735	0.0389333	0.624256
FLJ42627	39.9716	38.3369	39.5833	1.03251	0.0461584	0.624841
TMED10P1	55.1331	55.5091	56.8294	1.02379	0.033914	0.62796
LOC143666	37.0861	35.8516	37.2371	1.03865	0.0547028	0.632225
LOC149837	23.9187	21.8396	20.9458	0.959074	-0.0602863	0.634146
C1orf126	47.4118	41.5235	39.9141	0.961242	-0.057029	0.635293
C7orf13	249.883	254.91	262.842	1.03112	0.0442111	0.638403
LOC149134	71.7681	64.1308	68.713	1.07145	0.0995644	0.640022
FLJ10038	385.189	394.554	387.216	0.981402	-0.0270843	0.641598
LOC645431	15.4592	14.7842	14.3503	0.970651	-0.042975	0.643288
LOC441455	5.4844	5.26051	5.07494	0.964723	-0.0518126	0.649208
SNHG5	2049.58	2101.2	2026.39	0.964395	-0.0523036	0.649998
TUBBP5	79.5673	76.5568	79.5053	1.03851	0.0545197	0.650009
PLEKHM1P	164.263	146.582	150.199	1.02467	0.0351653	0.651492
PTENP1	255.601	250.675	256.088	1.02159	0.0308221	0.651702
SLC7A5P2	3.2676	3.11906	2.97491	0.953786	-0.0682626	0.652271
FOXO3B	1010.9	1012.92	1030.89	1.01774	0.0253729	0.661582
TTTY10	1.20839	0.819181	0.86249	1.05287	0.0743254	0.66551
MGC2752	732.104	743.364	737.01	0.991452	-0.0123854	0.666573
LOC100144604	72.9845	61.3195	66.3908	1.0827	0.114637	0.669359
PSORS1C3	4.83803	3.20196	2.80944	0.877413	-0.188673	0.670612
LOC100128288	54.8516	53.9543	55.5639	1.02983	0.0424094	0.672415
LOC257358	1.50255	1.17079	1.22372	1.04521	0.0637908	0.682962
LOC400043	77.1951	79.1927	82.8479	1.04616	0.065097	0.683695
LOC401463	0.910231	0.449048	0.486306	1.08297	0.114996	0.685334
AQP7P1	4.53404	4.17409	3.91428	0.937757	-0.0927142	0.685375
CIDECP	104.874	103.256	101.255	0.98062	-0.028234	0.686004
LOC100131434	63.3894	57.8045	60.2182	1.04176	0.0590175	0.686319
LOC145845	1.00609	0.487531	0.518849	1.06424	0.08982	0.690482
MGC16703	4.76933	3.21313	3.35479	1.04409	0.0622465	0.695032
FAM66C	32.7355	31.4333	30.6404	0.974774	-0.0368597	0.695736
FAM66E	2.10356	1.48191	1.42207	0.959622	-0.0594616	0.697154
LOC100133331	138.82	130.432	133.54	1.02383	0.0339733	0.698683
LOC283856	3.54542	2.4516	2.54401	1.03769	0.0533804	0.700159
HSP90B3P	19.0532	20.7983	19.8595	0.95486	-0.0666383	0.70329
LOC100128292	22.3231	21.5777	20.9703	0.97185	-0.0411948	0.704005
MIR17HG	27.8821	28.7005	27.4343	0.95588	-0.065099	0.704599
LOC550643	419.48	418.311	412.508	0.986129	-0.020151	0.705233
FUNDC2P2	3.23444	3.11579	3.2025	1.02783	0.0396025	0.70665
LOC401093	216.658	184.604	179.444	0.972049	-0.0408994	0.711567
LOC647859	6.25099	4.37272	3.97788	0.909704	-0.136531	0.712464
LOC283922	38.1615	34.6373	35.5045	1.02504	0.0356764	0.714234
FAM45B	153.753	150.929	153.416	1.01648	0.0235856	0.71959
LOC400027	384.172	379.04	382.798	1.00992	0.0142355	0.719994
RPPH1	64.5721	62.8422	56.2418	0.894968	-0.160091	0.722623
EMR4P	2.547	2.12657	2.2275	1.04746	0.0669014	0.723683
OR7E91P	27.487	24.7453	25.7892	1.04218	0.059611	0.726887
PPIEL	105.836	103.409	106.666	1.0315	0.0447392	0.728242
C5orf27	3.41992	3.40821	3.21199	0.942428	-0.0855459	0.729427
HERC2P4	2.78612	1.91558	1.80819	0.943937	-0.0832373	0.730212
LOC100133985	16.0328	16.6626	16.1533	0.969439	-0.0447786	0.732527
HCG27	19.7387	18.7201	19.3	1.03098	0.0440138	0.732732
UBE2MP1	104.705	105.852	104.862	0.990652	-0.0135498	0.733244
MGC12982	41.5145	40.4064	41.5228	1.02763	0.039323	0.737329
LOC389634	2.64294	2.15616	2.23059	1.03452	0.0489662	0.741543
LOC728190	150.909	146.768	148.792	1.01379	0.0197619	0.741688
LOC100128573	1.24998	1.06528	1.03347	0.970138	-0.0437385	0.743339
RPL21P44	1.70168	1.53782	1.57724	1.02564	0.0365187	0.744914
LOC284632	1.6105	0.880076	0.828023	0.940854	-0.0879573	0.745713
CLEC4GP1	7.41059	1.13344	1.28511	1.13381	0.181175	0.745749
FLJ42875	7.28966	3.92751	3.72721	0.948999	-0.0755216	0.745803
LOC148696	5.11344	4.66321	4.47416	0.959459	-0.0597065	0.746166
LOC400752	50.0689	49.3489	50.5555	1.02445	0.03485	0.748089
SUGT1P1	11.7755	11.4797	11.6985	1.01906	0.027243	0.748732
MGC21881	339.2	356.516	351.635	0.98631	-0.0198862	0.748833
RPL29P2	0.957818	0.68004	0.643945	0.946922	-0.0786819	0.750203
H19	816.551	740.911	925.54	1.24919	0.320995	0.751683
LOC338758	68.3163	67.8664	69.0434	1.01734	0.024806	0.753566
SNORA53	1.58785	1.27113	1.4235	1.11987	0.163328	0.755112
EIF3IP1	1.748	1.56544	1.62079	1.03536	0.0501257	0.75577
RHBG	2.6747	2.03306	2.13956	1.05238	0.0736613	0.756093
UBE2Q2P1	13.0171	11.8586	12.1599	1.0254	0.0361926	0.757244
SNHG9	112.397	106.977	110.245	1.03055	0.0434214	0.759619
SNORA74A	1.67332	1.26264	1.09757	0.869272	-0.202121	0.759879
RRN3P3	39.2029	37.2285	36.7644	0.987532	-0.0180999	0.762962
LOC202181	44.9333	41.1039	41.9354	1.02023	0.028892	0.766044
RPL13AP6	26.9192	26.1608	25.5782	0.977731	-0.032491	0.767447
LOC153910	1.68603	0.907092	0.833599	0.91898	-0.121895	0.767941
NACAP1	225.033	239.876	237.058	0.988251	-0.0170506	0.76985
LOC729678	503.336	496.235	500.896	1.00939	0.0134855	0.773865
FLJ34503	2.05072	1.62659	1.55563	0.956372	-0.0643561	0.773988
LOC100132287	334.402	319.135	324.874	1.01798	0.0257127	0.774051
LOC100130386	1.82147	1.29919	1.40076	1.07818	0.108593	0.78005
PMS2L2	53.8169	52.6727	51.9824	0.986894	-0.0190331	0.780232
NBR2	172.948	168.363	166.35	0.988048	-0.0173468	0.780233
C22orf45	3.54334	2.98767	3.05742	1.02335	0.0332976	0.780499
ANKRD36BP1	70.5704	69.9761	71.6975	1.0246	0.0350601	0.780748
SIGLEC16	5.5571	5.305	5.40141	1.01817	0.0259854	0.781548
LOC148189	96.928	98.8674	97.6046	0.987227	-0.0185456	0.781708
TPTE2P1	7.30988	6.79224	6.61109	0.973329	-0.0390005	0.78449
LOC387647	365.809	363.004	360.447	0.992957	-0.0101967	0.789097
LOC284798	0.917739	0.447027	0.427873	0.957153	-0.0631789	0.791425
HSP90AB4P	1.86699	1.66904	1.55017	0.928778	-0.106595	0.804428
PTPRVP	2.34991	1.97653	2.04353	1.0339	0.0480936	0.805798
LOC388152	837.122	833.026	847.477	1.01735	0.024813	0.808769
SNORD17	4.64081	3.80677	4.19071	1.10086	0.138627	0.810152
LOC100286844	26.3936	24.921	25.1742	1.01016	0.0145859	0.813173
C14orf64	5.7929	4.55355	4.43921	0.974891	-0.0366875	0.814199
LOC283050	41.8204	42.6692	42.0214	0.984818	-0.0220707	0.815918
RPSAP58	10969.6	11494.8	11356.1	0.987927	-0.017524	0.825997
LOC642826	68.5998	64.8408	65.655	1.01256	0.0180032	0.826366
SLC7A5P1	1.00262	0.483737	0.500335	1.03431	0.0486722	0.833697
LOC100190938	52.0693	48.949	49.8642	1.0187	0.0267249	0.839355
GTF2IP1	5834.66	5872.4	5845.65	0.995444	-0.00658839	0.842053
LOC374443	77.8066	73.7017	73.0529	0.991197	-0.0127564	0.853899
LOC154761	26.1867	24.2279	24.5712	1.01417	0.0202965	0.855361
LOC283174	150.726	136.096	134.378	0.987379	-0.0183239	0.855481
FER1L4	26.8156	24.9754	24.0123	0.961439	-0.0567321	0.85688
C21orf81	1.93286	1.62332	1.6644	1.02531	0.0360608	0.860251
NPY6R	20.1935	12.0598	12.7909	1.06063	0.0849168	0.862059
CETN4P	1.78395	1.5959	1.62328	1.01716	0.0245468	0.862137
LOC344595	197.303	190.232	186.616	0.980991	-0.0276876	0.864341
LOC284837	33.6724	32.1821	33.1117	1.02889	0.0410829	0.867969
LOC100128239	10.1534	9.01032	8.8824	0.985804	-0.0206275	0.868553
RPL31P11	6.4123	6.89352	6.75019	0.979209	-0.0303118	0.869025
EMX2OS	145.254	16.4381	17.0893	1.03961	0.0560458	0.870156
LOC151174	3.8252	3.39848	3.32672	0.978886	-0.0307871	0.872641
SNHG11	473.947	507.764	500.456	0.985607	-0.0209152	0.876118
LOC440905	410.585	462.997	438.572	0.947245	-0.0781904	0.876865
TRPC2	1.05012	0.613198	0.59885	0.976601	-0.0341581	0.879227
LOC100216545	197.101	201.426	203.915	1.01236	0.0177184	0.881946
FLJ37453	182.629	182.027	183.465	1.0079	0.0113569	0.882284
CHKB-CPT1B	361.472	337.121	340.952	1.01136	0.0163004	0.882758
LOC678655	403.505	386.962	389.395	1.00629	0.00904022	0.884661
NSUN5P1	236.136	236.874	233.658	0.986421	-0.0197242	0.887862
LOC644936	28.0031	26.7831	26.5124	0.989891	-0.0146582	0.889555
RPL19P12	105.69	111.281	109.825	0.986909	-0.0190114	0.890501
ABCC6P1	6.37882	5.26185	5.38401	1.02322	0.0331107	0.893268
SKINTL	1.00506	0.415934	0.427696	1.02828	0.0402323	0.894714
LOC100272216	7.71401	7.03465	6.90668	0.981809	-0.0264864	0.899042
HCG4	33.324	29.54	29.1554	0.98698	-0.0189068	0.899177
MALAT1	3903.76	3683.84	3719.5	1.00968	0.0138961	0.905247
TCL6	5.92901	4.02677	3.86551	0.959955	-0.0589612	0.905528
C12orf47	385.691	388.239	390.201	1.00505	0.00727397	0.910395
C22orf34	2.08626	1.57727	1.5392	0.975864	-0.0352485	0.912006
LOC154822	18.2189	17.3078	17.0492	0.985058	-0.02172	0.914079
C21orf88	4.07526	2.8673	2.91426	1.01638	0.0234384	0.918749
FLJ39653	98.9021	99.859	99.392	0.995324	-0.00676176	0.920244
TUBA4B	12.0354	9.32488	8.83129	0.947068	-0.0784607	0.921733
SNORA81	1.27645	0.814109	0.836218	1.02716	0.0386563	0.92272
LOC606724	18.2372	17.5529	17.8007	1.01412	0.0202273	0.923122
LOC84989	32.1283	32.096	31.8324	0.991787	-0.0118972	0.924218
ADAM21P1	3.59356	3.14118	3.09745	0.986078	-0.020227	0.925732
NUDT9P1	3.17633	2.92378	2.9047	0.993473	-0.00944791	0.928338
MGC23270	38.7514	37.6612	37.473	0.995003	-0.00722786	0.933737
LOC285074	227.72	230.361	229.569	0.996562	-0.00496871	0.934203
LOC100130872	1011.74	1080.48	1069.75	0.990072	-0.0143948	0.934206
C9orf69	995.546	1014.13	1016.53	1.00237	0.00340944	0.941319
FLJ42709	134.769	126.24	126.75	1.00404	0.00581815	0.944544
LOC643387	47.5464	49.6295	49.5208	0.997811	-0.00316217	0.947037
RPL23AP32	1.5988	1.24814	1.22463	0.981163	-0.0274353	0.95005
FLJ12825	6.87838	6.60085	6.65261	1.00784	0.0112695	0.950207
LOC93622	501.344	507.391	508.608	1.0024	0.00345619	0.957998
C1orf133	37.333	34.3211	34.1719	0.995653	-0.00628566	0.9598
LOC389033	2.78373	1.82938	1.84704	1.00966	0.0138626	0.964266
PMS2CL	99.0847	97.943	98.071	1.00131	0.00188405	0.97136
LOC152024	0.848199	0.444859	0.448391	1.00794	0.0114082	0.973083
LOC143188	12.4999	12.0757	12.1021	1.00218	0.00314784	0.973188
LOC401588	125.383	127.328	127.131	0.99845	-0.00223785	0.97347
SEPT7L	1.34835	1.10411	1.10689	1.00252	0.00362811	0.977234
ZNF876P	18.3669	18.1361	18.1702	1.00188	0.00271656	0.980814
LOC728875	82.9556	83.4828	83.2962	0.997766	-0.00322677	0.981009
LOC148413	538.037	542.933	543.374	1.00081	0.0011702	0.981634
RPS2P32	5.68063	4.98724	4.98146	0.998842	-0.00167144	0.989442
FLJ36777	22.3173	22.4901	22.5043	1.00063	0.000905703	0.991179
LOC100132831	0.921944	0.551297	0.551951	1.00119	0.00171041	0.993599
