# Supplementary material for: Identification of androgen-responsive lncRNAs as diagnostic and prognostic markers for prostate cancer
Source: Oncotarget. 2016 Aug 19;7(37):60503–18. doi: 10.18632/oncotarget.11391 (PMC5312399; doi:10.18632/oncotarget.11391)
Supplement: Supplementary file 7 [file oncotarget-07-60503-s007.xlsx]

## Sheet: Sheet1
primer for ChIP validated ARE of lncRNAs
locus	primer-sense	primer-antisense
LINC01138-ARE1	TGTAACAGGACAAACTGGAAACAC	CATAAAGCCAACTTTAGTCCCCTA
LINC01138-ARE2	GCAGTCATTCCTACCGTGCTG	AGTGCCCAAGAGTGCCAAA
SUZ12P1-ARE	TTAGCAGTCACTCCCCATTCC	CCAGAACAGGCAAATCCAGAG
RP1-45I4.2-ARE	AATCAAGATGTCGGCAGGATG	GCCAAGGAACACGGAAGGT
KLKP1-ARE	TGGGCACAGAGGCTGTAGG	GCACAAAGAGTTCTCAGGGTCA
Primers used for positive and negative DNA controls of ChIP assay
Primer name	Sequence
KLK3 enhancer-F	TGGGACAACTTGCAAACCTG
KLK3 enhancer-R	CCAGAGTAGGTCTGTTTTCAATCCA
XBP-1 promoter-F	TCTGGAAAGCTCTCGGTTTG
XBP-1 promoter-R	AATCCCTGGCCAAAGGTACT
miR-125b-ARE-F	TTGGAAAGGGGTGTGGTACT
miR-125b-ARE-R	CAAGGAAAGCTATACTGCACAAAA
Primers used for lncRNAs RT-PCR analysis
Primer name	Sequence
β-ACTIN-F	CCTCTCCCAAGTCCACACAG
β-ACTIN-R	GGGCACGAAGGCTCATCATT
SNHG5-F	GCGGGTGGTAGGAACAAT
SNHG5-R	CATCTTCAGAGCTGCTCCAC
SNHG6-F	GGTGCAAGAAAGCCTTTGAG
SNHG6-R	CATTTTCATCATTTGCTTCTGTTC
GAS5-F	ACTCAAGCCATTGGCACAC
GAS5-R	GCCACAGATGAGTGTTCACC
LINC01138-F	ACATCGTGAGCACATTTGAGA
LINC01138-R	TCTTGCTGTTCAGGGTGGTA
SUZ12P1-F	AAAGGAGAGCAAGAATCTCATAGAA
SUZ12P1-R	AGCTGGGATTATAGGTGTGAGC
SNHG1-F	AGCTTGTTGCCAATTGTTGA
SNHG1-R	GCAAATGGAGACCTAAAGGC
CCND2-AS2-F	GAGGAAGCTGGAAAACCAAAC
CCND2-AS2-R	CGCTGCCATAGTAACAGGTTC
SNHG3-F	AGTGGTCGCTTCTTCTCCTTG
SNHG3-R	GATTGTCAAACCCTCCCTGTTA
TMPRSS2-F	AATCGGTGTGTTCGCCTCTAC
TMPRSS2-R	GCGGCTGTCACGATCC
AR-F	gccttgctctctagcctcaa
AR-R	ggtcgtccacgtgtaagttg
KLK3-F	gtgcttgtggcctctcgt
KLK3-R	agcaagatcacgcttttgttc
RP1-45I4.2-F	GGACGCCACCTCAGATTTTAGA
RP1-45I4.2-R	CATCTGTGAGTTGAGTGCGGTAAA
KLKP1-F	TGTGGGAGGCTGGGAGTGT
KLKP1-R	TGTTCCGGGTGATGCAGTG
LINC-PINT-F	AAGCAGCGTGCGTTCAGC
LINC-PINT-R	TCTCCGTTTCTTCCATTTTCC
TUG1-F	TTTGAGTTGGGTTTCTGTTACTTG
TUG1-R	TTCCTGTTTCATTTTGTCTTCCA
MIR17HG-F	CCATTGGAAGAGCCACCAC
MIR17HG-R	CCATACAAATTCAGCATAATCCCT
LINC00969-F	CCCAAAGTCAGGGAACCAAAA
LINC00969-R	GTGTCCACAGACGGCAATCC
synthetic oligonucleotides used for siRNA transfection
	sense（5'-3'）	antisense（5'-3'）
AR-homo-357	GCAGAAAUGAUUGCACUAUTT	AUAGUGCAAUCAUUUCUGCTT
AR-homo-995	CUGCUACUCUUCAGCAUUATT	UAAUGCUGAAGAGUAGCAGTT
AR-homo-544	GACAGUGUCACACAUUGAATT	UUCAAUGUGUGACACUGUCTT
siRNA-NC	UUCUCCGAACGUGUCACGUTT	ACGUGACACGUUCGGAGAATT
LINC01138-homo-1117	CCGGAAGACUUAAAGCUAUTT	AUAGCUUUAAGUCUUCCGGTT
LINC01138-homo-1243	GCUGAUGGAAUUCAGUAAATT	UUUACUGAAUUCCAUCAGCTT
LINC01138-homo-1546	GGAAGCAGUUACAGAAGAUTT	AUCUUCUGUAACUGCUUCCTT
SUZ12P1-homo-470	AGGGAUGAGUGCAGUGGAATT	UUCCACUGCACUCAUCCCUTT
SUZ12P1-homo-509	CUGAAAUGCCUUCGCGCUATT	UAGCGCGAAGGCAUUUCAGTT
SUZ12P1-homo-863	GAGAAGAGCGAAACCUCAUTT	AUGAGGUUUCGCUCUUCUCTT
